# Supplementary material for: Machine Learning Assisted Prediction of Prognostic Biomarkers Associated With COVID-19, Using Clinical and Proteomics Data
Source: Front Genet. 2021 May 20;12:636441. doi: 10.3389/fgene.2021.636441 (PMC8175075; doi:10.3389/fgene.2021.636441)
Supplement: Supplementary Table 3 — NPX expression values for 45 shortlisted proteins. [file Table_3.XLSX]

## Sheet: Table S3
Table S3. NPX expression values for 45 shortlisted proteins.
class	P01127	P01135	P01591	P10145	P12034	P26022	P58294	Q8TD46	Q96PL1	Q9P0M4	Q9Y3P8	O14793	O60635	O95445	O95841	P00533	P02462	P04070	P08709	P09496	P14555	P36222	P55259	Q13231	Q14515	Q14767	Q16769	Q76LX8	Q92820	Q9UGM5	O76076	P13385	P13500	P13611	P22676	P55291	Q15633	Q8IU54	Q96NZ8	O15123	P29017	P35968	P50749	Q8NBZ7	Q9Y653	class
Died	6.1311	2.1179	0.6418	8.0785	1.0996	7.1935	3.9449	5.0198	4.8246	2.0021	1.6	1.1784	1.6419	3.7369	2.889	3.3725	3.9879	3.1593	3.4261	1.0083	3.2841	3.1075	2.9085	5.5889	3.4463	4.944	2.9876	4.3999	2.9308	3.9846	3.9876	3.1524	6.2577	1.7942	0.0501	-0.0291	2.103	3.1633	1.678	4.2775	2.2175	4.9955	1.076	1.4008	2.8898	Died
Died	5.6873	2.9901	1.658	7.6117	1.412	7.4532	4.2023	3.947	6.572	4.2986	1.9676	1.6621	0.6962	3.538	4.1644	2.9334	4.0972	3.2269	4.3716	3.3127	5.324	4.8461	3.5717	7.1501	4.2998	7.4299	3.8902	4.0344	3.5585	4.0688	6.5614	1.3512	7.2475	3.8856	2.7719	0.8935	2.3469	5.6825	1.7392	5.7866	-0.1973	4.2347	1.3234	1.333	3.6372	Died
Died	4.7245	3.8156	1.4658	9.1828	1.6393	7.154	1.7601	4.2918	7.0731	7.0079	0.9837	-0.4311	0.3825	2.9544	2.7858	2.5771	4.8589	3.2851	4.2652	1.2127	6.6195	6.2428	5.2055	5.3461	3.792	6.3854	3.9062	3.4284	2.7082	4.1126	6.1518	2.0938	7.7337	3.4175	0.8145	0.6698	1.649	4.9266	1.228	5.5337	-0.2622	4.0673	1.4242	1.1892	4.5787	Died
Died	5.2862	2.7988	0.2883	7.0564	1.4539	7.2695	3.5414	3.8596	6.1098	2.461	0.9366	0.9823	0.1448	2.8997	3.4136	2.7859	4.513	2.8668	3.6146	1.0341	6.1236	6.6364	1.775	4.2488	4.0168	6.516	2.7504	4.3941	3.038	3.2864	5.1177	1.5285	6.5136	3.1542	0.13	0.654	1.496	4.4277	1.898	5.8416	-0.6092	4.0487	0.8108	1.1835	4.1945	Died
Died	2.8159	3.627	0.6127	7.5225	1.7123	7.5496	3.6768	4.3272	9.9372	3.7312	2.1015	0.5632	0.2335	2.5991	3.848	2.3753	4.6881	2.8825	3.5479	1.5438	3.7675	5.9491	6.2286	5.435	4.3866	6.1574	3.5484	3.6043	2.218	3.5406	5.8193	1.9526	6.8824	3.4633	1.673	0.7937	1.7574	4.653	1.3993	5.51	-0.6759	4.298	1.3141	0.617	5.0417	Died
Died	2.4932	2.8311	0.1083	8.5809	0.7895	5.9932	2.8493	4.3803	7.4216	2.9128	0.6598	-0.1823	0.1862	2.7445	2.9449	2.3804	4.5352	3.0525	3.1254	0.8702	4.4544	5.885	3.23	4.4934	3.4526	5.6128	2.9402	4.1655	2.2762	3.3634	3.8359	0.9729	6.1261	1.3894	-0.0861	1.0675	0.9697	4.0683	1.2875	4.8041	-0.1454	4.0864	0.5848	1.7166	4.5695	Died
Died	3.2948	3.2906	0.5872	7.7987	1.3073	6.7238	2.8457	3.8243	5.6863	7.5661	1.4616	-0.5958	0.0293	2.9215	2.6595	2.2644	4.6715	2.8973	2.217	0.5369	1.7726	5.6925	2.9707	6.1008	4.0793	6.6682	3.6826	3.4315	1.6233	1.1782	5.7281	3.7999	6.2247	3.1724	0.5594	1.5053	0.4759	2.6304	1.0422	7.2519	-0.4344	3.5621	0.7552	0.1105	3.2945	Died
Died	6.1036	3.0849	0.5185	7.227	1.0738	7.0169	3.4252	3.8598	4.0176	4.2418	1.3826	0.2186	0.5343	2.4161	2.98	2.6482	4.0074	2.353	1.9201	1.4867	4.769	5.3036	6.8073	6.3208	3.5303	5.8011	3.0556	3.5982	2.3105	2.2132	4.3567	1.5627	5.4191	3.3638	0.569	0.7355	1.7023	2.2974	2.7461	4.5703	-0.4069	3.5436	1.5565	1.3143	4.7028	Died
Died	6.6485	2.4916	0.4856	8.3472	1.4545	6.8288	4.715	4.6891	5.9	3.6795	1.7281	-0.1464	0.1906	2.5227	3.2339	2.8842	3.5033	3.4956	3.6987	1.4564	6.9539	5.2801	2.9489	6.887	3.0216	6.1475	3.7446	4.4145	2.3753	3.0768	5.6522	3.8299	7.4962	2.6806	0.1441	0.3517	1.693	4.0007	1.4074	5.4175	-0.1543	4.6991	0.3885	1.4849	5.6945	Died
Died	4.1804	4.1997	1.0806	6.9086	1.1554	6.1806	3.4493	4.394	7.4661	3.2362	0.5536	0.0286	1.733	2.3657	3.4622	2.1444	3.3387	2.4537	3.0517	0.3336	5.8913	5.9619	4.1906	7.2685	4.181	5.5571	4.4319	2.8724	2.3712	3.2862	5.9457	4.0023	8.9473	2.3871	0.8192	1.5673	0.9088	5.3454	0.6439	6.2823	-0.4365	4.2508	1.1956	-0.5216	3.7359	Died
Died	4.4153	2.5895	1.1135	7.5842	1.5067	6.8639	3.0947	3.845	3.9691	1.885	1.252	0.9373	4.714	2.3275	2.8002	3.2411	4.4154	2.702	3.6137	0.7461	5.0474	3.1039	4.5625	5.4747	3.16	5.7561	3.195	4.3772	4.0673	5.03	4.4655	1.8208	6.6447	3.0258	-0.09	1.2492	0.9781	4.2832	1.9691	5.5198	-0.0345	4.171	0.7473	1.3155	3.815	Died
Died	3.2012	3.101	1.1553	6.0667	0.3445	7.0014	2.5171	4.2182	5.5335	2.0333	1.5119	0.7763	0.277	2.8082	3.1643	2.8422	4.5198	2.7867	3.235	0.4919	3.7226	5.0098	3.3223	6.2313	3.3167	5.0156	3.5487	3.8233	2.5492	4.2514	4.7383	1.1507	6.1065	1.7988	0.7576	0.9966	0.0791	4.2177	1.8259	5.6192	0.0461	3.8797	0.5965	1.4106	4.6623	Died
Died	3.9889	3.9455	0.7861	8.434	1.0891	6.4299	3.5143	5.1125	8.8178	4.2994	1.3628	0.3992	1.888	5.5601	1.7754	2.6825	4.0755	2.9994	3.563	1.4711	4.6476	6.9895	5.422	2.9138	4.4255	6.7329	2.69	2.9666	3.2562	4.2846	5.241	4.1375	7.5689	3.8177	0.8068	1.223	1.5159	0.7666	1.7464	5.4566	-0.6193	4.827	2.0648	1.1708	5.1694	Died
Died	5.0364	2.2365	0.3018	6.2056	1.123	5.0022	2.2258	3.9629	6.7737	1.5671	0.6546	1.2434	0.8912	3.3495	2.4641	2.347	4.1023	3.1025	3.5272	0.3433	1.4926	3.6516	3.3643	5.9194	3.1875	4.2809	2.9014	4.2465	3.1068	4.3705	4.6518	1.397	6.1709	1.8797	0.0029	0.4649	1.3613	3.4116	1.4222	3.8065	-0.4988	4.4636	0.3967	0.9994	3.1067	Died
Died	4.0168	3.885	1.9443	6.3001	0.482	5.9721	2.114	3.4172	6.5993	4.1853	1.4665	-0.2947	0.1129	2.3644	1.5844	1.6836	3.6527	2.2459	3.064	0.9987	3.2318	5.8439	3.9088	4.3147	3.2746	5.861	3.1034	3.7344	1.5947	2.6044	6.5681	1.7718	5.81	2.8748	0.4779	1.383	1.0868	2.3863	1.4041	5.8063	-0.6369	3.6206	0.9568	1.3929	3.3442	Died
Died	5.1532	1.7032	-0.2582	5.6773	0.9707	5.6299	3.4316	3.4887	6.1886	2.368	1.1543	0.8714	0.2668	2.449	1.9518	2.6764	3.3388	2.415	2.065	0.3508	4.0607	4.9322	7.1794	4.5197	3.0454	4.6715	2.7109	4.0425	1.6751	2.6803	3.8433	3.2603	4.8216	1.9717	0.1808	1.398	1.1598	1.2263	1.1215	4.9444	-0.7692	3.7892	1.06	0.3231	4.9569	Died
Died	3.523	2.2563	1.3386	6.5082	1.4013	5.194	2.2835	3.8508	7.5103	4.1578	1.4447	-0.2801	0.1634	3.8242	1.3208	2.1404	4.1762	3.3521	3.0529	0.6988	1.5321	5.2104	2.6854	6.8	4.1356	5.3253	3.6718	3.8063	2.2738	3.4493	6.5675	3.4598	5.9143	2.2468	0.3407	0.7728	1.3251	-0.0077	1.7058	6.681	0.0206	3.516	0.4332	1.0062	4.8489	Died
Died	4.4071	4.6756	2.9108	8.9331	2.2362	6.0771	3.248	6.0173	7.4779	3.1341	2.1387	1.0428	-0.0428	1.1517	4.4918	3.3495	7.3991	1.4819	1.5826	0.6951	0.4275	6.4456	9.2375	3.2272	5.8431	8.5281	3.4085	4.7734	1.6224	3.7518	6.0924	2.0271	6.4082	5.4278	0.7045	3.4526	2.014	2.9641	2.5187	8.0873	0.4635	5.6003	1.1607	1.4886	7.2109	Died
Died	3.1753	3.1662	1.1781	6.8995	0.8718	6.7612	2.4726	4.2405	6.8138	3.7702	1.5697	0.6096	0.3148	3.4456	3.1429	2.7534	4.7252	3.3264	3.7344	0.522	4.0171	5.7514	3.537	6.0281	3.8197	5.9054	3.5127	4.1754	2.5272	3.872	5.0364	3.8918	6.7127	2.9981	0.4896	0.319	0.9505	4.4534	1.6616	6.302	-0.1974	4.6528	0.9138	0.9073	4.3952	Died
Died	6.117	4.0808	2.5375	6.5953	1.1648	6.9453	4.2294	4.649	6.2972	5.0742	1.6405	-0.4618	-0.152	3.6215	2.6513	2.8947	4.144	3.5901	3.7859	0.8726	7.8551	6.2898	2.2882	6.2154	3.6138	6.1814	4.599	3.963	3.2103	4.3334	7.3252	1.9338	6.4543	3.7415	0.6232	1.1231	1.9263	1.6352	2.9225	6.42	-0.3735	4.4911	2.2608	1.386	5.9154	Died
Died	4.1345	2.9316	2.3652	5.8136	1.2047	6.3412	3.3492	3.6263	4.715	1.8231	2.2818	0.6488	0.4016	2.7762	1.7601	2.5663	3.0483	3.0894	3.2425	0.7577	5.5947	4.6055	3.7087	3.6686	3.026	4.728	3.375	3.3495	2.3179	2.8051	5.8362	0.6655	5.8143	1.9961	0.6872	1.7416	1.2934	0.9564	1.7481	6.2223	-0.446	3.9152	1.7612	2.3666	4.3433	Died
Died	5.803	4.0991	1.946	10.9276	1.455	7.3315	3.23	4.6243	6.8087	6.2307	1.3768	0.0342	0.0899	3.1793	2.2838	2.804	4.4334	3.6239	4.4489	0.8962	5.7582	4.0255	2.9706	7.0931	3.67	6.1114	3.5921	3.6607	2.6989	3.7777	6.68	4.1273	8.0899	3.3112	0.5791	1.8096	2.3559	3.0713	1.6174	6.0819	-0.186	3.9469	1.391	0.2297	5.6017	Died
Died	5.8699	4.1013	1.2759	9.3442	0.8233	6.7362	4.1847	4.4891	5.465	5.497	1.3482	0.9493	0.2708	2.2517	1.4082	2.7344	2.6416	2.4439	3.2696	1.8326	4.9641	5.7685	3.0406	6.0556	3.8451	4.9519	4.2197	3.6859	3.1181	4.0456	6.6652	1.3064	7.6431	2.6707	2.5137	-0.5251	2.684	1.2536	1.6279	6.2348	-0.6794	4.4628	2.9908	0.2877	3.7311	Died
Died	6.3594	5.4474	0.2431	4.6994	0.8565	4.6892	1.6805	3.6722	4.3623	2.5306	3.0855	2.3616	2.4135	3.1441	0.8856	2.4023	4.0648	2.418	2.7787	0.3976	1.8682	2.8763	3.8364	5.4785	3.5383	4.5733	2.7675	3.8411	2.1434	3.6098	5.1549	1.2965	4.206	1.6901	1.0032	-0.1077	1.4173	0.2079	1.4751	6.4258	-0.2086	4.0593	0.8745	0.7696	2.0055	Died
Died	4.1144	5.1265	2.3784	9.1307	1.6884	8.0251	3.4789	3.6164	6.9048	6.107	1.3306	-0.1542	1.17	2.415	3.7218	2.5726	5.2101	3.1852	3.1431	1.9703	6.9266	6.8729	4.2388	5.6192	4.9741	9.0522	3.994	1.8212	1.9138	1.3673	7.3757	2.0612	9.2111	6.5003	0.7714	1.5749	2.6212	4.1944	1.7689	8.4879	-1.0993	4.262	3.7425	0.6681	4.439	Died
Died	3.591	3.4019	1.4182	7.7295	1.124	6.1154	2.8916	4.3727	4.8496	4.297	2.0764	1.1699	5.8492	3.0752	3	2.6414	4.7201	3.3205	3.7283	1.1435	3.8434	5.6792	5.0941	6.8814	3.8558	6.1977	3.6786	3.2237	3.4667	4.0889	5.2661	2.2651	6.0632	2.3285	0.3645	-0.3575	2.0544	2.7245	1.3981	5.8407	-0.2555	3.8328	0.615	2.4495	5.7321	Died
Died	5.12	2.9874	0.5112	6.4927	1.2355	5.1317	2.6196	4.7102	3.8283	3.5246	1.132	1.0341	1.3461	2.3036	2.023	2.3207	3.4921	2.1457	2.7701	0.896	3.0304	2.6225	3.4915	5.6708	3.2036	4.2958	3.1629	4.5137	3.2275	4.1116	5.7404	1.8679	6.6355	1.9416	0.6657	-0.2682	1.8578	3.1692	1.9564	5.4735	-0.1692	4.6772	0.7067	1.1694	4.5344	Died
Died	4.0872	3.8318	3.1398	6.2594	1.2694	7.3803	3.7786	4.3791	7.2043	3.8978	1.2877	-0.1259	0.1487	3.4031	3.2273	2.6787	4.2412	3.1625	3.833	1.094	6.4021	5.0293	4.1427	7.3302	4.7586	6.3682	3.9517	3.9699	2.4572	4.0481	6.251	3.0705	6.58	3.9893	-0.0441	0.6733	1.4545	4.4645	2.3769	5.388	-0.4957	4.2748	1.0191	0.3563	3.7888	Died
Died	3.9833	3.5441	-0.0653	5.5655	0.7885	6.0607	2.2881	3.8403	4.0549	1.9988	1.1779	1.3812	2.1824	1.8111	2.1426	2.565	4.2023	2.1638	2.6124	1.2945	5.5725	4.8217	4.3749	5.7867	3.0609	4.9808	2.968	3.4852	2.2024	2.7086	5.1034	1.2289	6.1347	2.028	0.473	0.3279	0.9127	4.8145	1.2295	4.3531	-0.3947	3.5705	0.8135	0.8825	4.6077	Died
Died	3.2585	3.961	0.7173	7.5192	1.4556	7.5668	3.2862	3.3674	8.0739	4.1063	1.8692	-0.6799	0.1025	3.5857	2.1851	2.6031	4.1495	3.7086	3.4061	0.3719	3.7352	5.037	8.7832	5.8073	4.784	5.9522	3.5913	3.9688	1.5133	2.2989	6.2267	2.4493	6.1204	3.5822	0.5987	1.9064	1.077	2.2025	1.744	6.6937	-0.5397	3.7399	1.1533	1.5019	3.9986	Died
Died	6.4981	3.375	2.7542	5.4333	1.3445	6.3215	1.4591	4.241	5.7862	2.5174	1.2409	0.6648	-0.0362	3.3453	2.2625	2.8317	3.5503	2.6857	3.137	0.4042	6.0398	4.8551	3.3563	5.5958	3.2683	6.0619	4.1164	4.1392	2.9079	3.9392	5.2924	1.0854	4.7208	3.1881	0.3222	0.9666	0.7471	0.4219	1.294	6.8228	-0.4454	4.6913	0.7116	0.5862	4.5484	Died
Died	5.2807	3.8634	1.3312	10.09	0.2113	5.9322	2.2239	4.7734	5.9361	3.8791	0.9769	0.9479	0.0589	2.8725	2.8102	2.7081	3.9881	2.7613	3.3164	0.8874	5.2095	3.4266	3.0253	5.7779	3.2644	5.7132	3.5861	4.3114	3.2935	3.892	5.652	4.3681	9.1743	2.3288	-0.1247	1.527	1.4959	3.5395	1.368	5.87	-0.4459	4.0508	1.2738	0.5068	5.7008	Died
Died	6.5503	4.0881	1.0804	6.8469	1.2487	6.4807	3.4747	4.2589	6.8162	3.3302	1.2581	-0.3272	0.8455	3.0074	2.7891	2.8289	3.7753	3.0159	3.7107	0.5339	5.2341	5.8881	4.4583	6.5293	3.3041	5.7185	3.5271	3.938	2.5853	3.5656	5.2345	1.9136	6.324	3.3509	0.3412	1.4701	1.1152	3.1942	1.9118	6.3728	-0.3485	4.0212	0.8999	0.8408	5.1533	Died
Died	3.6111	1.7227	-1.013	6.3594	0.9272	6.9098	2.923	4.486	5.3014	4.075	1.7307	-0.2795	0.5059	3.1099	2.4164	2.5751	3.9135	3.2805	3.0011	1.3302	1.9168	1.5023	1.9578	5.5746	3.3405	4.0532	3.4629	4.2647	3.2314	3.8131	5.3601	1.5558	6.4522	2.1727	0.4473	1.5962	2.2048	3.7751	2.3804	4.7541	-0.2643	4.5427	0.5394	0.7408	3.4265	Died
Died	4.9555	1.7448	0.791	7.5143	0.9449	6.7487	2.8209	4.3199	4.8275	2.7022	2.1857	0.7408	0.2919	2.4786	2.8701	2.7554	4.3263	2.8435	3.3086	0.6816	4.9929	4.5027	2.2458	6.549	3.1423	4.9989	3.047	4.7603	3.7753	4.6328	3.8865	4.1944	6.9643	2.3863	0.7114	2.427	1.4178	3.4197	1.6263	4.7252	-0.4649	3.568	0.6798	1.0088	4.5539	Died
Died	3.9461	3.5611	0.316	7.357	1.014	6.3157	4.2942	4.0563	4.8969	6.274	1.0567	0.8967	1.2277	2.65	2.2555	2.9236	4.3707	2.4403	3.7071	0.9157	6.0315	4.8789	6.1626	6.2626	4.1338	5.7313	3.5269	4.0397	2.6996	2.5459	6.69	2.4731	6.4635	2.6785	0.7469	1.3601	1.0814	2.0538	2.1584	6.2605	-0.459	4.3066	1.3019	1.3083	4.5552	Died
Died	6.0978	4.384	0.0998	7.7606	0.7965	6.8497	2.3253	4.9554	4.6287	6.9379	0.7278	-0.1313	0.3402	2.8391	2.4832	2.3105	4.0608	2.8514	2.9564	0.9784	5.0557	3.0032	4.1908	5.8279	3.283	4.8697	4.2786	4.0778	2.4891	3.5069	5.809	1.8531	6.0757	2.0387	0.9828	0.7799	2.3682	2.8835	0.5257	5.5761	-0.1487	3.9883	0.9683	1.1874	4.853	Died
Died	4.8248	2.9882	-0.1203	6.57	0.913	8.1391	2.799	4.1163	7.808	4.8433	1.5544	0.6488	0.5453	3.609	3.391	2.7342	4.0628	2.8062	4.1526	0.6255	7.875	5.1951	5.4957	4.2404	3.5199	6.6274	4.0041	3.8992	3.6053	4.3576	5.8964	1.8659	7.0097	3.6337	0.0793	0.1481	1.0184	3.3826	1.9301	5.8843	-0.206	3.7271	0.9729	-0.0595	4.0448	Died
Died	5.3883	4.5314	1.9996	8.1756	1.7262	7.7733	5.0015	3.3553	7.3965	4.1436	1.2438	-0.5148	0.0771	2.1573	2.6262	2.6376	2.7168	2.6124	3.036	0.9454	4.878	6.7738	3.9335	7.3624	4.2919	6.3993	4.3635	3.5304	2.7807	1.0418	7.2477	1.9549	6.9614	3.8526	0.7457	3.1177	1.051	2.0924	2.0674	5.8727	-1.0504	3.755	1.2462	0.2169	4.4652	Died
Died	5.1754	4.1696	2.4382	6.4304	2.6645	5.2791	2.68	5.591	7.263	5.0413	1.2467	1.0449	0.7703	3.643	3.3192	2.639	5.0663	3.5086	3.7681	1.0374	4.3656	6.6756	4.8799	6.2679	4.5996	6.3148	3.784	3.7257	3.6356	4.7072	6.7335	5.7943	6.5502	3.3512	0.2186	1.9292	1.8907	4.4988	1.739	7.2539	0.6945	5.3788	1.7848	2.4183	4.6198	Died
Died	4.9637	3.5552	2.1697	8.1859	1.1438	6.8597	3.3221	4.581	8.8471	4.4615	1.3754	1.546	1.0085	2.2697	3.485	2.7513	4.1004	2.6845	3.6526	1.3871	5.3737	6.5045	4.6616	6.1988	3.8909	6.5114	3.8321	3.6147	3.8056	3.3639	6.615	5.225	7.0979	3.4153	0.7045	0.5229	2.0973	5.5725	1.6468	6.3735	-0.2094	4.1168	1.4114	0.3847	6.3231	Died
Survived	7.3045	2.729	0.4794	6.9702	0.86	7.19	3.1987	4.492	3.9115	2.3302	1.4969	0.3892	0.0151	2.9343	2.2315	3.0232	4.3941	3.1981	3.7242	0.3984	4.8071	3.876	2.9364	5.7818	2.8468	4.7274	2.8617	4.4892	3.3827	3.796	4.314	1.3617	6.0341	2.0649	-0.4033	3.0541	0.623	1.4958	3.0729	6.1488	-0.2276	4.9895	0.7029	1.2547	2.5474	Survived
Survived	3.9808	3.968	0.9975	7.1155	1.5332	6.8596	3.9191	4.5152	5.2276	7.3201	1.7695	0.7613	0.5204	3.4781	1.8177	2.7669	4.4334	4.0427	4.4771	0.9846	4.8077	6.0081	2.5529	-0.0641	4.2021	4.8881	3.9713	4.1055	2.878	2.9342	6.0618	2.2698	6.5411	2.9958	1.5421	1.8587	0.7655	2.496	2.8764	5.1715	-0.4366	4.6785	1.3709	1.1813	2.4655	Survived
Survived	6.8564	3.9497	1.2835	5.9484	1.6846	6.3127	1.6733	4.2624	5.9446	1.8333	2.2379	0.9917	0.3027	2.0386	2.9908	2.6208	4.4367	2.9864	3.9398	1.7696	4.6754	6.7142	2.8386	-0.1002	3.2146	5.8914	3.4134	3.8709	2.9116	3.6924	5.1397	1.7946	4.972	2.7866	0.3522	0.4996	2.7432	3.1605	1.5878	5.1133	-0.0311	3.8917	1.2875	0.9341	6.6377	Survived
Survived	5.9282	2.9029	1.3222	7.8163	1.0472	6.0209	3.2081	4.72	5.0902	1.9944	1.7261	0.3787	2.5165	2.8889	2.4112	2.6896	4.1636	2.8266	3.2386	1.1173	2.6939	5.1433	5.3483	5.4375	3.4943	5.9072	3.8288	3.7824	2.4918	3.1142	5.4737	1.8111	6.5084	2.3941	0.2211	0.1661	1.5313	2.0467	1.9016	5.4148	-0.6113	4.3934	0.6804	1.473	5.2464	Survived
Survived	4.6738	3.5847	3.6326	6.0944	0.9947	6.0409	1.7905	3.1769	5.7425	3.94	0.6692	0.5094	0.1987	3.5618	2.0449	2.0345	3.5573	3.2611	2.6134	0.1215	4.7614	3.5758	5.1866	5.1683	3.6006	4.4733	3.4598	3.5787	1.3443	3.1793	4.0043	3.2441	5.2363	2.2336	0.1122	2.0324	0.244	2.3379	1.0291	5.8199	-0.6803	3.812	0.8925	0.2832	2.9543	Survived
Survived	4.1767	2.7961	0.3049	6.9193	0.2951	6.5929	2.5327	4.8034	3.9633	2.8779	1.3227	1.0956	0.0103	2.8087	2.358	2.7159	3.4025	2.9055	3.348	0.1047	1.4623	1.8161	1.0696	6.0422	3.0464	3.5157	3.1865	4.0704	3.4291	4.6081	4.3506	1.1044	6.3265	1.8463	0.2214	1.1434	0.664	3.935	1.7649	5.1352	-0.223	4.8099	-0.5341	0.7123	1.4707	Survived
Survived	7.767	2.5156	0.771	6.1395	0.4854	6.0481	3.0669	4.6826	6.0342	2.1618	1.7538	2.2204	0.3741	3.2836	2.2429	3.1889	3.2566	3.4267	3.655	1.2601	4.1653	1.8618	2.2281	4.8691	3.1177	4.9996	2.6676	4.4443	3.1572	4.4965	4.0297	0.7254	5.9417	2.5847	0.38	-0.2404	2.3408	1.8886	2.2151	5.9758	0.3416	4.9114	1.4852	2.3584	1.802	Survived
Survived	5.5294	1.9438	0.5664	5.6158	0.3365	5.8605	1.7411	4.5971	5.9276	1.5098	2.1987	1.31	0.0493	4.1102	2.6141	2.9817	4.5704	3.2583	3.719	0.7581	3.1396	2.6501	2.0044	3.7193	3.4232	4.1052	2.6966	4.6945	2.1731	3.9834	3.8772	3.0268	6.1628	2.1344	0.0054	-0.5701	1.4426	1.9937	1.8847	5.5981	0.6178	4.5971	0.0738	0.9429	2.2267	Survived
Survived	3.8052	3.6047	1.7232	6.279	2.3529	6.6839	5.0963	4.3791	6.4978	5.9874	1.2083	0.3345	2.1192	3.2571	1.9971	2.7789	3.1981	2.6545	3.1359	1.1539	4.6073	5.1085	5.4608	6.171	4.5446	5.4196	3.6256	3.7602	2.0107	3.486	6.4675	5.091	5.831	3.1454	0.8715	0.6369	1.2707	2.3604	1.7686	5.985	-0.6593	4.4191	1.0129	4.5113	3.5921	Survived
Survived	6.7139	2.2158	0.2637	5.9647	1.0267	4.8758	3.0989	4.5585	4.2713	1.4553	2.4166	1.6798	-0.0222	3.4275	2.0292	2.8925	3.8436	3.1702	3.13	1.2062	1.2962	1.3615	1.9942	5.4468	3.1349	3.3788	3.5811	4.2606	2.9757	4.5101	3.7332	2.8729	4.7853	1.2711	0.2886	0.7773	2.1602	2.3042	1.9564	3.9042	0.1334	4.8297	0.6404	1.589	2.5257	Survived
Survived	4.7584	1.5617	0.0727	7.0701	0.6053	5.8775	1.3469	4.5325	8.7405	1.9976	1.6439	0.8635	-0.1446	3.4676	2.8027	3.3222	3.5996	3.9848	3.985	0.2798	4.0111	1.613	2.5204	5.1106	3.2679	4.6925	5.8855	4.3855	2.835	4.4327	4.2916	1.0471	5.3896	1.8009	-0.0142	-0.3037	0.0332	3.5865	1.7821	4.7799	-0.0029	4.5816	0.6328	1.1432	2.7661	Survived
Survived	5.6216	1.4718	0.6905	6.378	0.3901	5.0862	1.6589	3.9464	2.2881	3.5564	1.9508	0.452	-0.2017	4.0317	1.0774	2.7832	2.543	3.73	3.9005	0.3583	1.3272	0.2778	2.7132	5.3756	3.3321	3.8805	1.9721	4.5287	3.5075	5.1422	4.2326	0.5707	5.1928	1.865	0.106	-0.1131	1.4931	3.2723	1.9712	4.6615	0.253	4.829	-0.1907	1.1107	1.7525	Survived
Survived	6.4812	2.0134	1.114	5.5705	0.3904	5.6524	3.7221	4.2926	4.2124	1.5207	1.2074	1.9941	-0.019	2.7915	2.1299	2.9412	3.8347	3.2032	3.6171	0.6071	4.6952	2.798	2.512	4.8495	3.3376	4.3488	3.2323	3.9983	3.1766	4.4423	4.3742	3.1254	5.3585	1.8563	0.0176	0.5705	0.364	2.0097	2.1425	4.2664	0.1275	4.6949	-0.4482	1.0729	2.5969	Survived
Survived	2.4604	2.7796	0.8662	6.5932	1.1272	5.2581	2.5554	5.0094	4.6332	3.4425	0.5226	-0.7747	-0.1036	2.8652	2.9555	2.5962	3.4288	3.0542	3.289	0.0593	2.0139	3.619	2.4529	4.5906	2.7161	3.8732	3.8432	3.8796	3.2664	4.6044	5.6439	4.1402	6.9334	2.3307	0.129	0.375	0.1015	3.7966	1.6397	4.7425	0.5905	4.6796	0.6663	1.4083	1.9629	Survived
Survived	5.604	2.1428	0.7771	5.3066	0.4331	5.7428	2.072	4.7411	3.8649	1.391	1.4686	1.5065	0.0934	2.158	2.2783	2.571	4.2151	2.8518	3.4884	0.5025	3.2803	3.1627	2.2823	5.6185	3.416	4.3933	2.169	4.1659	3.5379	3.9936	4.6195	3.4295	4.5776	2.1163	0.1574	0.5886	1.4533	1.903	2.061	5.2391	0.1436	4.6122	0.5549	1.2871	4.0564	Survived
Survived	7.2765	1.3418	0.5049	5.181	0.1741	3.8947	0.9057	4.6362	2.8423	2.498	2.6737	1.9908	0.0945	3.9085	1.335	3.0102	3.5362	3.7927	3.9122	0.0733	1.9886	1.2007	1.3034	3.1537	3.0927	2.5046	3.3637	4.2813	1.8344	6.0083	5.6186	2.6762	5.0921	0.7836	0.8097	-0.3364	1.2381	-0.015	1.8242	3.9115	0.658	4.8498	0.3146	2.6772	1.8961	Survived
Survived	3.7312	2.3853	1.4939	7.1908	0.1349	5.6657	3.0677	4.3466	6.5041	2.3419	2.1861	1.991	0.2607	2.802	2.9835	2.8499	4.6157	3.1269	3.7656	0.508	4.5575	0.7422	2.9998	0.9969	3.2567	4.792	2.606	4.0572	3.2684	3.7797	4.7046	0.966	7.0586	2.4251	0.2189	0.9618	0.9151	3.6133	2.531	4.5095	-0.1382	4.1266	0.3207	2.0325	2.2966	Survived
Survived	3.0418	2.9833	1.0623	6.7217	1.2617	6.4569	2.9869	4.6189	5.4909	4.205	1.5412	1.054	-0.1127	3.1441	3.1139	2.9346	4.1718	3.0629	3.4988	1.5623	5.2786	4.0968	1.2539	4.5639	3.3352	5.0268	2.6841	4.8501	3.7965	4.4036	4.124	0.6728	7.4798	1.9017	0.0342	0.3369	0.5987	0.588	1.7542	5.4246	-0.093	4.483	0.456	0.7321	3.601	Survived
Survived	6.0547	3.6044	0.4835	6.1574	1.3077	6.4932	4.7826	5.3888	8.3792	2.4841	0.9699	1.6716	0.2432	3.5829	3.3929	3.0884	4.4702	3.296	4.6378	0.9689	5.2683	4.9728	3.1327	6.5286	3.8004	5.1334	3.8441	4.3345	3.7894	5.312	5.9653	1.7236	5.8683	1.7546	0.8843	0.5109	1.9096	3.9965	2.359	5.7037	0.3923	4.8218	0.8443	0.4167	3.0563	Survived
Survived	4.3765	2.5014	1.072	7.5569	0.4132	4.8773	2.1014	4.3122	5.3152	2.0407	1.345	1.0525	0.1497	2.695	3.2115	2.704	4.1131	2.9181	3.0203	0.8183	4.1732	4.2925	3.4868	4.2065	2.9386	5.2293	3.0645	4.1788	2.467	3.2015	4.3077	1.2924	7.0541	2.8301	-0.1946	3.6598	0.5567	3.2978	2.3348	5.5428	-0.3276	4.0681	0.4431	1.1712	4.6789	Survived
Survived	5.9711	3.0772	1.102	5.7387	0.8602	4.8106	3.4588	4.5222	5.9806	3.37	2.499	0.6025	0.1317	3.3853	1.5783	2.9499	4.7163	3.7681	4.273	0.6996	4.5101	3.9824	2.5658	6.016	3.5723	4.6322	3.4332	4.1344	3.3999	5.9107	6.1012	1.7649	6.5011	1.8652	0.417	-0.3266	1.2061	2.3262	2.3526	6.1676	-0.2334	4.5734	0.5021	2.0724	2.8382	Survived
Survived	1.9154	2.8114	0.1547	6.736	0.7368	6.0292	3.0356	5.7874	5.3055	2.7823	1.5223	-0.1976	0.0667	2.4151	2.3125	2.443	4.3069	2.7146	3.3947	0.2349	3.7702	3.0335	1.9602	5.0981	3.5295	5.4184	3.6312	4.0264	3.3754	4.0052	5.8136	1.4817	6.5595	2.2631	0.2251	0.8847	0.512	3.0421	1.9564	6.4478	-0.0735	4.3172	0.7227	1.168	5.7917	Survived
Survived	6.8792	2.9453	2.4426	7.0388	1.3234	5.9992	2.3131	4.6238	6.1008	2.4242	1.8963	0.3413	-0.0178	2.7817	2.681	3.0472	4.3225	3.1205	3.6254	0.8378	3.5956	3.7644	3.597	5.556	3.9894	6.5865	4.0851	4.6693	3.1132	3.8536	5.1575	1.9127	6.2117	2.9726	0.3986	0.4653	1.6243	2.2624	2.8987	5.3043	-0.7858	4.0418	1.2468	2.5762	5.964	Survived
Survived	3.5864	2.1811	1.6534	7.0682	1.1402	5.8694	2.553	4.477	5.8408	0.9	2.1213	0.5747	0.3302	3.9165	2.4245	2.7209	3.8828	3.0729	3.7022	0.6553	4.776	1.7197	2.9775	5.9638	3.0756	4.7286	2.9361	3.9462	3.025	3.8909	4.8164	1.3298	6.9656	1.5489	0.1169	-0.561	1.2366	3.3011	1.0646	4.3386	0.1571	4.3567	1.0074	0.8863	2.8728	Survived
Survived	4.13	2.1111	0.6597	5.5429	0.448	4.8721	1.9071	4.3692	4.4872	1.714	2.0018	1.0401	-0.0347	2.7904	2.3432	3.0353	3.4798	3.4664	4.1631	0.5281	4.3807	2.1237	1.2516	4.5642	3.2437	3.6564	2.6216	4.763	3.8859	5.5068	4.4562	1.0183	5.7173	1.7716	0.4569	-0.3656	1.2562	4.6455	2.1117	4.4455	0.2098	4.8963	-0.1003	1.6739	2.4647	Survived
Survived	6.6215	2.6663	1.3914	7.1618	1.1796	6.6976	2.8525	4.1598	5.2818	4.7163	2.8568	0.5209	1.9657	3.7471	2.2981	2.3054	3.5348	3.0942	3.3625	1.629	3.1357	4.1281	2.7632	4.6837	3.4553	4.8867	2.7208	3.8143	2.9191	3.7491	5.5402	1.1301	6.5326	2.8623	-0.1962	1.3429	2.9449	4.0284	1.6098	5.7605	0.0173	4.1273	1.0276	1.3091	4.198	Survived
Survived	3.3903	4.492	1.8065	6.789	2.8719	6.7564	3.4175	4.2015	6.3664	4.213	1.325	-0.2117	0.441	3.0202	2.7494	2.5204	3.7833	3.8903	4.0385	1.1193	4.2409	7.3023	5.8241	5.1484	4.7593	6.1078	4.5614	3.3307	2.164	2.5796	7.7487	1.7281	5.5187	3.8912	1.091	2.8803	1.151	1.6746	1.6661	5.4339	-0.6129	3.552	2.0223	0.9209	4.737	Survived
Survived	4.4891	3.3414	0.6479	9.4256	1.618	7.5505	5.1332	4.4716	4.4823	3.0136	2.0018	2.2459	1.9099	2.2009	3.5454	3.0524	3.5064	3.0646	3.8068	2.3181	7.3147	6.5248	6.8395	6.8566	3.794	5.6648	3.0305	4.2901	2.592	3.0595	5.9395	1.4212	7.7552	2.2994	0.1739	0.035	2.4606	4.5876	1.0135	5.869	-0.5	4.5638	2.1056	0.9587	5.8544	Survived
Survived	7.6462	2.2759	0.4309	6.4099	0.9634	3.8011	1.8926	5.0443	4.3948	2.6281	2.4819	1.2536	0.1208	3.4593	1.4451	2.4826	3.2065	3.5179	3.4653	0.0741	1.6858	2.1353	2.5916	4.3017	2.9324	3.9174	2.6883	4.2986	3.2088	4.1643	4.0296	1.3959	6.7854	1.5437	0.0745	-0.0837	0.8983	1.8823	1.7347	3.9393	-0.0025	4.3507	0.7864	2.9105	1.9318	Survived
Survived	3.7507	3.4047	1.8075	6.5188	0.4261	5.0963	0.525	4.4309	3.6879	2.8785	2.4676	-0.1569	0.4673	3.0393	1.3685	2.3206	4.8598	3.0589	2.8723	0.3067	2.9308	5.1353	2.6743	6.7175	3.436	4.9034	2.9452	3.5245	2.4952	3.9874	4.4929	2.8156	6.4658	2.3232	1.2726	1.1395	1.3701	1.1132	1.9192	5.599	-0.6767	4.0771	1.2176	1.8433	3.1794	Survived
Survived	5.3157	2.461	0.9972	5.624	0.7754	5.0438	2.8481	5.1658	3.5844	2.2068	1.9582	1.8293	-0.188	3.6885	1.7298	3.2461	2.813	3.7291	3.7141	0.2198	4.3382	2.147	2.9131	5.659	3.1571	3.2677	3.0304	4.7032	3.6324	5.6938	4.5265	0.9243	5.6437	1.9221	0.0783	-0.0713	1.522	1.7644	1.6259	5.3086	0.1406	5.2915	0.7361	1.7118	2.3898	Survived
Survived	5.4111	1.6761	0.3278	7.6738	0.2695	5.4474	1.5791	4.7202	3.6871	2.112	2.0956	0.751	0.121	3.4673	3.1319	2.5849	3.7809	3.209	3.2985	0.3299	0.0328	0.789	2.0028	4.0942	2.837	3.4443	2.6375	4.4914	2.9002	4.662	3.6704	0.665	5.5602	1.2538	-0.4547	0.239	0.0148	2.552	1.8708	3.7908	0.2389	4.63	0.9108	1.7492	2.5452	Survived
Survived	7.4272	2.8056	0.9621	5.1461	1.3298	4.3321	2.0661	4.4525	6.0966	2.1782	2.2787	1.084	0.4873	3.9347	1.5943	2.6613	4.0636	3.7693	3.7962	0.1229	4.2412	6.2183	1.68	6.6288	3.2943	4.6	3.9906	4.2332	3.5291	4.8594	5.108	1.3385	6.3315	2.0341	0.3156	0.3346	0.7192	0.3549	1.2473	5.228	0.5048	4.1239	0.7497	1.9338	3.2121	Survived
Survived	6.9156	2.2404	1.5452	6.1845	0.154	6.1478	3.2956	4.3371	3.6339	2.6333	2.3802	1.3092	0.0696	3.1356	1.5791	3.125	3.7461	3.2933	4.1022	0.7746	3.2795	3.3702	3.9262	4.6035	3.0153	4.6942	3.2164	4.887	4.2638	5.4948	4.6477	1.1761	6.1585	2.3941	0.086	0.8224	2.0824	2.7616	2.8635	5.1344	0.0967	4.0723	0.5709	2.7246	3.6276	Survived
Survived	7.1054	1.4768	0.4297	6.7059	-0.3495	4.0183	1.3995	3.9429	5.109	1.4182	2.4072	1.0259	0.2418	3.108	1.5911	2.6708	2.817	3.1143	3.3988	0.9141	7.943	3.0305	1.7605	3.4151	2.9006	2.8789	2.2406	4.3883	3.1639	4.6269	3.7371	1.64	6.5897	1.5932	-0.0123	0.2368	2.9043	3.0448	1.5164	4.8845	-0.3932	4.6494	1.2276	1.8422	2.1098	Survived
Survived	5.7996	2.815	1.1708	6.897	1.5719	7.5114	5.5476	5.4542	6.4185	2.8785	2.0762	1.7892	0.4739	3.7439	3.7317	3.1546	5.207	3.3649	4.3874	1.0784	7.1686	5.3209	5.4969	6.4729	4.4088	6.1509	3.8038	4.1391	4.032	4.4916	4.6853	0.9298	5.8799	1.829	0.0101	-0.3113	1.3347	4.4282	2.2723	5.2584	0.6245	4.4437	1.6501	1.0062	5.2274	Survived
Survived	4.1254	2.9019	-0.7366	5.9582	1.162	7.0231	2.3564	4.3467	6.4607	2.8994	1.6234	1.1636	7.5396	2.5467	3.0722	2.7226	3.6963	3.2034	3.7238	0.947	3.8469	3.6368	4.8817	6.78	3.4284	4.8867	3.118	4.1546	4.065	3.4479	5.6223	1.7373	5.9678	2.4651	0.2317	1.4836	1.1866	3.4373	1.7737	5.9358	-0.1105	3.9714	1.4808	1.1449	4.4145	Survived
Survived	5.8594	2.2513	0.8789	5.2158	0.3486	5.3947	1.3115	5.0166	6.1849	1.1799	2.9009	0.5474	0.2419	3.8022	2.2452	3.2455	3.3768	3.645	3.8378	0.6209	2.6553	1.544	2.7697	0.3035	3.4419	4.6109	2.9025	4.6916	3.9947	5.0799	4.3087	1.5296	5.4758	1.6436	0.0992	-0.3268	1.0758	3.0484	2.0185	4.8451	0.4709	5.06	0.7152	1.075	2.6914	Survived
Survived	5.577	5.0105	1.7937	7.9006	2.0092	7.5324	4.8922	4.995	6.5242	4.0908	2.8177	1.1791	0.1622	3.5935	4.4599	3.2414	6.2557	1.611	2.7673	1.3167	4.5862	7.6547	6.0242	6.156	4.2408	7.4631	0.0192	3.6999	1.5017	2.9403	5.6865	1.7511	7.3619	4.0807	0.9042	1.2564	1.8806	-0.9027	1.3502	6.8885	0.6174	4.2749	3.0152	0.9868	5.7622	Survived
Survived	6.0835	2.0162	0.1723	6.2062	1.4439	5.3094	2.0892	4.1497	4.0137	2.1264	1.81	1.4014	0.2503	3.6574	1.3926	3.0237	4.1656	3.4943	3.745	0.2564	3.9653	2.4602	1.9872	-0.7008	3.0334	4.1426	2.5995	4.4373	3.3982	5.0907	4.2142	1.9922	5.5629	2.0812	0.0951	0.9257	0.1944	1.7636	2.2689	4.4944	0.0421	5.2227	0.8171	1.2623	1.0461	Survived
Survived	5.1781	2.6001	0.5532	6.7201	1.0257	5.128	1.5489	4.6326	3.3771	2.6125	2.9544	1.5324	-0.1335	3.2143	2.9392	2.9326	4.5334	3.8507	4.1059	0.1979	4.405	1.305	5.7607	4.6821	3.4988	5.2484	2.4993	5.0714	4.5765	5.6452	4.7583	1.5854	6.3729	2.4979	0.3958	0.8492	1.0381	4.0035	2.4315	4.9214	0.1147	4.2861	0.2084	1.9996	4.8145	Survived
Survived	5.5479	2.9901	0.9936	6.4304	1.7246	3.5774	1.4062	3.8828	5.8401	3.8166	2.4727	0.9035	0.1493	3.2735	0.9677	2.3861	2.8965	3.6358	3.9019	0.2825	2.2866	4.2592	4.164	6.3501	3.8998	4.888	3.6314	3.8725	3.045	4.0815	5.5004	1.7043	6.0596	2.5177	0.4141	0.6042	1.8421	0.858	2.0041	4.5559	0.2244	4.1213	0.7689	1.137	3.897	Survived
Survived	4.9679	1.7933	1.4376	5.7326	1.0381	4.8392	1.6391	4.4669	3.1848	1.529	1.7788	1.0205	0.1683	3.3868	1.7673	2.5647	3.7426	3.2286	2.9704	0.6882	3.0635	2.0385	2.4505	4.5719	2.8996	3.6658	2.7974	4.3146	2.5769	4.2427	4.2641	0.8123	5.8293	1.3816	-0.1038	-0.0907	1.5469	1.8349	2.0129	4.0868	0.5071	4.4339	0.6438	0.9396	2.9333	Survived
Survived	7.773	2.8646	1.0114	4.421	1.2434	3.3528	1.2962	4.518	6.0286	3.097	5.8227	0.7639	0.2879	4.0067	1.3408	2.5316	3.4301	3.5471	4.0563	1.5327	1.0929	5.683	2.4578	5.8536	3.4466	4.1785	3.6843	4.01	2.8596	4.7336	5.3533	2.5739	5.1602	1.9548	0.0691	0.6525	4.1312	-0.2895	1.6738	5.303	0.0284	3.9719	6.3023	1.6871	3.8946	Survived
Survived	6.1051	2.392	0.0626	6.9486	0.2574	6.5413	3.7223	5.0301	5.7657	1.6557	1.5211	1.2479	0.3486	3.4225	2.592	2.9684	3.9625	3.5222	3.7567	1.2366	3.9326	2.2686	2.0726	5.4117	3.4711	3.8725	2.5047	4.3495	3.9698	4.2333	4.1201	1.4566	6.8653	1.261	0.0218	0.1875	1.1668	3.7325	1.9912	4.5272	-0.2675	5.0054	0.4182	1.1731	1.9795	Survived
Survived	5.7663	2.913	0.8699	6.6589	0.4803	6.4355	2.5457	3.6652	5.2962	1.5753	0.5219	-0.1265	0.293	2.576	2.3067	2.3539	3.6414	2.7675	2.6566	0.862	3.8437	5.7806	3.1402	5.8759	2.7916	5.1376	2.9582	3.6744	6.0084	2.7521	4.0828	1.073	7.1763	2.3454	-0.0934	0.2882	0.8189	0.6691	1.3887	4.5503	-0.6772	4.0903	0.596	1.9595	2.6736	Survived
Survived	5.7673	2.4056	-0.0839	6.4116	0.5313	5.9135	3.7607	4.9799	6.3883	0.6911	1.5005	2.2805	0.0934	3.4222	2.1937	3.0486	3.5623	3.454	3.5502	0.1286	3.0037	2.3343	2.2032	6.4129	3.3547	3.9799	3.9429	4.3439	3.2195	4.7406	3.8144	5.7472	5.4563	1.9888	2.2585	0.8628	2.9021	6.2776	1.95	3.9995	0.0184	5.1678	0.9057	1.0895	2.8454	Survived
Survived	4.7659	2.5132	-0.1554	4.4348	0.4404	3.6608	0.9564	5.2102	4.9963	0.9079	1.4018	1.0588	0.1843	3.6323	1.7679	2.7304	3.0689	3.0912	3.456	-0.1615	2.4159	0.9856	1.7693	4.5837	3.4312	2.7214	3.3096	4.258	2.7127	4.7275	4.4428	1.0628	4.8072	1.0606	0.4123	0.0693	0.1477	2.4657	2.0918	5.4397	0.4334	4.8417	-0.2465	0.4284	2.0481	Survived
Survived	3.3436	1.6927	0.0586	3.4914	0.5253	5.9174	3.6975	4.3007	5.2547	1.9704	1.2039	1.2128	0.1235	2.9517	3.9388	2.9783	3.7627	2.9717	3.043	0.1705	3.7067	0.5369	2.1548	3.8158	3.3068	4.266	2.6328	3.5622	3.7314	5.0581	4.2642	3.1471	5.7973	2.1292	0.1249	-0.8643	0.3482	3.1336	1.7505	4.6091	0.4768	4.1178	0.5242	1.3465	2.0905	Survived
Survived	2.3607	1.5158	-1.0179	7.0562	0.5054	5.1024	2.9325	4.2894	3.2734	3.2883	1.6651	1.3577	-0.1765	2.9696	1.873	2.475	3.5627	3.0019	3.2006	0.0976	2.836	0.471	1.7591	4.4736	2.8921	3.1659	1.7768	4.0393	2.6127	4.1349	3.6685	0.4806	5.9483	1.7353	-0.4062	0.3827	0.067	2.3091	2.1892	3.1328	-0.0491	4.4936	0.266	1.2362	0.9197	Survived
Survived	4.5226	2.9901	-1.7411	7.6453	1.3083	7.0715	2.2317	4.7186	4.6115	2.3202	1.675	0.3739	0.35	3.3135	3.1358	3.1111	3.4381	3.3683	4.2589	1.535	3.7702	4.1402	3.9412	7.3394	3.2357	4.768	3.7444	4.1411	3.158	4.6261	4.9666	5.563	7.123	1.7477	0.3758	-0.1024	2.0389	3.7342	1.9866	4.9618	-0.3422	4.7336	1.3553	1.0371	3.4549	Survived
Survived	5.6068	1.8927	-0.0062	5.7985	0.334	5.1549	1.594	4.063	4.5074	2.0628	2.0169	0.3135	-0.0305	3.1441	0.9512	2.5203	2.9247	3.1087	3.5462	0.5022	2.9455	1.673	0.8667	5.0024	3.0296	3.256	2.2521	4.2369	3.1964	4.8576	4.8215	3.6623	4.7005	1.4761	-0.5792	-0.2684	0.4781	1.2275	1.8756	4.5279	-0.1253	4.4033	-0.2173	1.7937	1.9199	Survived
Survived	6.122	2.6089	-1.4785	6.4364	1.3947	6.1049	2.0079	5.3164	6.1342	3.2001	1.7806	-0.1911	0.8261	3.5539	2.0932	2.888	2.5958	3.5695	3.8315	0.5257	4.4668	4.8976	3.9695	5.1627	3.5843	5.0309	3.5319	4.3344	2.6686	4.1243	5.3991	4.1502	6.6691	2.4216	0.1882	0.6241	1.856	2.3497	2.4917	5.5981	-0.5554	4.5343	1.1836	1.7078	2.3867	Survived
Survived	4.7862	2.2695	0.264	6.8267	1.2114	6.1254	2.2228	4.7639	4.1188	2.1905	2.0311	2.0261	-0.0001	3.1081	2.5888	2.8488	4.0404	2.7952	3.5191	0.1203	2.3714	2.2724	2.8009	5.4874	3.5004	4.0937	2.4576	4.0881	2.8338	4.288	4.6257	1.5597	5.9087	1.8476	0.1966	0.9752	0.459	3.077	2.5531	4.7184	0.241	4.3502	0.5572	1.4347	3.1215	Survived
Survived	5.6861	1.6934	-0.2759	10.0389	1.2267	5.9883	2.8726	4.7571	2.4885	1.2556	1.6643	1.4359	0.279	3.2413	2.5671	3.2271	3.641	3.393	3.8199	1.2113	2.8431	1.6229	2.4923	2.6237	2.5249	4.0823	3.0496	4.6337	2.9741	4.7984	3.7322	1.5283	6.5987	1.6149	0.2288	0.6365	1.7197	3.4489	2.3067	4.7835	0.0708	4.7384	-0.1516	2.018	3.3631	Survived
Survived	6.7781	2.9619	1.124	6.4662	1.2169	6.4383	2.3137	4.6964	5.0252	2.1351	1.7994	0.5374	0.2422	3.9067	2.8788	3.0775	4.2132	3.4646	3.7741	0.3528	4.6168	2.6413	3.8778	5.2611	4.0107	5.0458	2.7076	4.122	3.3014	4.3546	4.0719	1.6119	7.0272	2.1468	0.1652	-0.7363	0.8431	3.0609	1.7182	5.5086	0.3278	4.8205	0.6938	1.2494	2.9518	Survived
Survived	7.3679	1.9509	0.6874	6.836	0.1521	4.5079	2.2355	4.7686	4.4616	2.5794	1.7672	1.0836	-0.2129	3.1718	1.8015	2.5837	3.1018	3.189	3.4232	0.9221	3.721	3.3941	1.9812	5.4554	3.1304	3.8594	3.3648	4.1576	3.8665	3.6443	3.9881	2.6132	5.7554	2.1555	0.2987	-0.3425	2.7862	1.2848	1.9997	5.3454	-0.2095	4.9648	0.9696	1.1412	1.822	Survived
Survived	2.6062	3.4183	0.9326	6.389	1.418	6.3594	1.3907	4.7889	6.4357	2.5156	1.3667	1.9494	0.3406	3.5974	4.1181	3.1354	3.7693	3.4374	4.0214	0.6155	3.4287	4.3548	3.4794	-0.4128	4.0337	5.4264	3.6566	4.0999	2.811	4.8767	5.9184	7.2713	5.9402	2.2363	0.0655	1.1271	1.142	4.6761	1.2676	6.2123	0.1273	4.744	1.01	1.5634	3.271	Survived
Survived	7.1277	3.2541	-0.0089	7.4585	0.5594	6.5572	4.0381	4.789	4.5112	3.0667	1.6331	1.8375	0.1687	2.5022	2.8595	3.0808	4.0404	2.9329	3.4238	0.7394	3.9898	1.5522	4.4855	5.9363	2.9268	3.9782	3.3603	4.4404	3.1977	3.9552	3.1375	2.0507	6.7297	1.6635	0.0265	0.3603	2.2739	3.5116	2.8543	3.9091	-0.3442	4.4916	0.7845	1.5926	2.3254	Survived
Survived	6.3609	2.2616	0.6751	7.991	0.7835	6.1731	2.0069	4.7705	4.2522	3.2824	2.1807	2.2068	0.397	3.2285	1.8311	2.9877	3.7088	3.5157	3.2754	0.2654	1.9544	1.0517	2.2081	4.0601	2.8978	3.4414	3.0231	4.082	3.2957	5.3203	4.6598	3.572	5.9126	1.747	0.4378	0.0809	0.7138	3.5978	2.4643	3.8707	0.4524	4.6764	-0.4069	1.201	2.4986	Survived
Survived	5.5261	3.7258	1.9157	6.05	2.3761	5.3222	2.2507	4.4992	5.7766	4.3625	1.2029	1.1086	0.167	3.5237	1.9899	2.4657	4.7419	2.927	3.4766	0.83	1.9424	4.5909	3.334	6.1411	4.3134	5.9154	3.4927	3.7227	2.7898	4.2718	7.3588	2.3744	6.0681	2.996	0.9138	2.0213	1.7726	2.7967	1.5229	6.0797	0.0811	4.8892	1.3122	3.2042	2.5861	Survived
Survived	4.1676	3.3134	1.1174	7.2733	1.4329	6.5434	1.55	4.4841	5.5058	4.2235	1.2713	0.058	-0.1385	3.0977	2.9153	2.8743	3.5122	3.287	3.0777	0.4992	5.9713	3.3445	3.3175	7.4827	3.3421	5.5904	3.7169	3.8131	3.338	4.2187	5.9411	1.7186	5.8491	2.643	0.3155	0.9686	1.0454	3.0545	1.682	5.2539	-0.3754	4.6552	0.3505	3.6631	2.9853	Survived
Survived	5.0751	2.7853	0.9176	7.3971	1.1541	5.2942	3.0783	4.0771	6.5667	3.2803	1.3553	0.6113	0.0441	2.6971	2.4238	2.6863	3.8009	2.7394	3.0439	0.6664	5.7896	2.8858	6.4018	5.4396	3.1946	5.8049	3.2233	3.7831	2.9339	3.8354	4.97	1.9508	6.3382	1.8686	0.3734	-0.6026	1.1352	2.1117	2.3799	5.205	0.2655	3.7433	0.465	0.9821	2.8358	Survived
Survived	5.9486	2.6346	1.1865	5.8959	1.473	5.0545	1.6816	5.1237	5.2376	2.8674	2.2749	1.1624	0.2309	3.4432	2.0688	2.7725	4.4345	3.6401	3.7963	0.3856	1.48	2.3906	2.8484	4.3032	3.5093	4.1384	3.0516	4.4783	2.8709	4.9776	4.5749	2.9158	5.367	1.8292	0.1297	0.6789	1.7644	2.5888	2.0759	5.9665	-0.0863	5.1752	0.2423	1.5891	3.4839	Survived
Survived	4.918	2.2372	0.4866	6.265	-0.0042	4.5784	1.8026	4.4445	3.8334	1.1579	1.9428	1.9211	0.2022	3.6771	1.9085	2.7189	3.6146	2.5299	3.4211	0.9206	1.0334	1.6312	2.2246	4.8582	3.3976	3.4001	3.4578	4.2557	3.3659	4.4348	4.1971	2.3145	5.9783	1.5696	-0.156	0.5745	0.9916	2.0506	1.5611	4.4423	-0.0518	4.6906	0.0776	1.1572	3.0659	Survived
Survived	6.2923	2.4166	0.9353	5.7568	0.6808	5.4629	3.5106	4.4305	3.7791	1.7167	1.8776	1.5322	0.3312	3.6013	1.2593	2.9726	3.1083	3.301	3.4966	0.9892	1.7093	2.013	2.7292	4.3498	2.682	3.3264	3.0744	4.1322	3.0355	3.3555	4.2737	1.4864	5.4566	1.7113	0.4013	0.4373	1.4395	1.5036	2.3814	4.4576	-0.1282	4.7189	0.892	1.5189	1.831	Survived
Survived	3.8674	2.0226	1.03	7.4699	1.0402	6.8053	3.6719	4.8487	5.4651	1.9059	1.9924	1.1679	-0.0703	3.4165	2.6359	2.992	3.8961	3.4286	3.6393	0.9516	3.4223	2.6959	1.3762	5.735	3.0796	4.7298	3.3339	4.5591	3.1421	4.5368	4.3691	1.2646	6.8279	2.6842	0.0589	1.2328	0.856	4.69	1.9767	6.2523	-0.3842	4.7034	1.0526	2.174	5.3813	Survived
Survived	7.0229	2.5521	0.8774	7.3639	0.6453	4.6042	1.2789	4.7902	4.3882	2.0425	2.0816	1.1915	0.0995	3.0209	2.436	3.1202	3.846	3.3376	4.4334	0.3441	5.0219	3.5108	1.5836	-0.0069	3.0776	3.7663	3.3502	4.2558	3.8618	5.7269	5.178	3.6041	6.9996	1.3617	0.3367	-0.0172	1.0524	3.6832	2.4356	4.5126	-0.2827	4.612	2.1882	2.2006	3.0214	Survived
Survived	0.1599	3.6698	2.3873	5.0294	2.5364	4.6506	2.8233	4.8897	6.1554	4.947	2.163	1.2323	0.2611	2.9439	1.9069	2.7548	4.1817	3.2244	3.978	0.1363	2.1826	4.0217	3.2422	2.9227	4.5882	5.2657	4.8965	4.3495	2.7533	2.7982	7.1327	6.5229	5.5971	2.9249	0.7907	3.2507	0.8608	1.6689	3.3248	5.8603	0.3735	4.2441	1.1843	2.466	3.9481	Survived
Survived	6.8937	3.7838	1.132	6.0448	0.2758	6.3308	2.6387	4.4905	6.4569	1.6827	2.1504	0.434	0.2041	2.7042	2.5462	3.0701	4.2776	3.4605	3.2556	0.8745	7.4305	3.9309	3.4995	7.1695	3.2766	6.1039	3.7585	4.2214	3.4092	3.2954	4.9993	1.0076	5.8794	3.2324	0.2802	0.2206	0.9922	0.5723	2.6354	5.114	0.0201	4.6558	1.7462	0.0424	3.1993	Survived
Survived	4.6035	1.6217	1.1617	7.0611	0.5162	4.9339	1.6397	4.4084	2.7069	2.5409	1.7704	0.8493	0.0626	2.7517	2.4065	2.8941	3.3755	3.0506	3.989	0.3745	4.3541	2.6961	1.352	2.5149	2.7142	3.2779	2.369	4.3554	3.8091	6.1917	4.2553	0.5868	6.0262	1.4682	0.1318	-0.8878	1.5747	3.728	1.7408	4.4732	0.4406	4.5779	0.7114	1.9035	1.9352	Survived
Survived	2.7059	3.4746	0.7326	7.0292	0.6033	6.4427	3.5122	4.74	4.0878	3.4411	1.1711	0.4138	0.0793	3.1552	3.3369	2.9514	4.4391	2.8705	2.9116	1.0447	5.2236	3.3351	9.6768	6.2817	3.4771	6.4039	2.7681	3.8235	2.33	4.0749	5.3807	1.7672	6.7712	3.1509	0.099	0.5825	0.0185	4.0209	1.8626	5.4331	-0.0864	3.6159	0.5292	1.3855	5.8184	Survived
Survived	5.0337	2.6022	-1.4892	6.7565	0.6913	5.9965	1.5628	4.2935	5.5084	2.0901	1.7395	-0.0858	0.3077	3.5892	1.6759	2.6042	3.8836	3.1181	3.9737	0.2105	3.9706	3.3778	1.6991	5.3269	2.7934	4.4825	3.2824	3.9149	3.3977	4.5213	4.3147	2.7977	6.8247	2.0995	-0.1354	-0.1044	1.2903	0.5318	2.1879	4.3339	-0.6951	4.3681	0.9055	0.8068	2.0514	Survived
Survived	1.586	2.9935	-0.0629	7.9711	1.513	6.9861	3.483	5.0856	4.2576	2.7605	2.5119	2.1226	0.3984	2.7459	2.6292	2.8498	4.4069	3.1118	4.1305	0.8628	2.6639	2.5134	1.8915	4.7052	4.1046	4.6832	2.9408	4.2099	3.1733	4.0289	5.302	1.8161	7.0286	2.9928	0.8319	2.3029	0.5389	3.9095	2.0363	6.197	-0.1001	4.3667	0.4893	2.0311	4.9241	Survived
Survived	7.4187	2.9416	1.2603	4.7721	1.2009	4.454	1.4364	4.9592	4.7403	2.7007	2.706	0.7499	0.0033	3.9765	1.2606	2.918	2.2692	3.8742	3.7432	0.4353	3.6139	0.6717	2.6411	6.9394	3.1693	3.9998	3.8056	4.1382	3.5565	4.328	4.6869	0.8451	5.0604	2.3371	0.7082	0.3199	1.5063	1.0105	2.8189	4.8562	-0.3929	5.2836	0.7282	1.8819	1.6486	Survived
Survived	6.4527	3.0042	0.9767	4.9248	0.5659	5.8134	1.9979	4.0661	4.109	0.998	2.3775	1.1336	0.061	2.805	2.3909	2.7908	3.8543	3.4866	3.5129	-0.1457	4.8618	3.4254	1.6432	4.7169	3.0121	3.5894	2.98	4.5593	3.3212	4.2296	3.5796	1.4647	6.1431	1.5244	0.2795	-0.4802	0.6827	1.9357	1.3764	5.0429	-0.0551	4.5704	1.0857	1.5728	2.308	Survived
Survived	5.9986	1.6133	0.0838	6.3842	0.5112	5.9151	3.0204	4.1938	3.9121	1.1689	0.9156	1.5315	0.0152	2.8716	2.0353	2.935	3.5238	3.3882	3.6071	-0.0429	3.2686	1.6574	1.7643	-0.9287	2.6179	4.9047	0.2262	3.9644	3.2678	4.7328	3.9312	1.2808	4.6394	4.0967	-0.0295	-0.6229	1.0866	1.9871	2.2107	4.2484	0.0227	4.3345	0.3334	1.429	2.9669	Survived
Survived	5.8223	2.665	0.4774	7.3879	0.6493	6.9015	3.06	4.9331	5.7241	1.2542	1.3388	0.723	0.0773	2.8674	2.1093	2.9479	3.3939	2.6425	3.58	0.8861	3.904	2.6035	1.7462	5.2013	3.2197	4.723	2.8905	4.0625	3.8729	4.0741	4.7487	1.002	5.7086	1.8505	0.2745	-0.9671	0.8059	2.7702	1.8199	4.8062	-0.104	4.701	0.5203	0.7246	2.3517	Survived
Survived	4.8958	2.8929	2.054	7.3436	1.1667	6.2441	2.1396	4.2706	6.367	4.0094	1.2348	0.7731	0.0976	2.5253	2.7807	2.8363	3.9553	2.2342	3.8908	0.2442	5.2997	5.0501	2.1254	4.5549	3.7049	5.5134	0.8805	4.2585	3.2964	4.5305	5.1553	2.0261	5.6227	2.4465	0.3379	0.5067	0.7469	3.8498	2.0825	5.2981	0.0804	4.1566	-0.1637	0.9405	5.957	Survived
Survived	7.9926	4.167	2.1629	6.8699	1.1737	7.4683	4.662	5.5495	6.0019	3.7471	3.1007	0.6763	3.2244	3.7534	3.6475	3.5566	4.2369	4.3057	4.9561	2.0981	6.176	8.6582	5.6721	6.2466	4.2241	7.6182	4.6115	4.3248	3.7967	4.1456	7.0088	1.6581	6.397	3.4213	0.7826	0.5394	1.8534	3.1664	3.4784	5.4164	-0.0433	4.6796	1.9846	1.4458	3.7696	Survived
Survived	7.4604	2.4738	1.0591	6.281	0.6741	6.3236	3.6221	3.8938	4.4093	1.0243	1.9484	0.2569	0.0809	3.5519	2.436	2.9548	3.2332	3.111	3.286	1.3313	3.0995	4.6473	4.6605	-0.4184	3.2128	4.7199	3.0644	3.5149	2.8859	3.4429	4.7877	0.9238	6.0386	1.9009	0.2262	0.5574	3.1057	1.0836	2.0042	5.1383	-0.3343	4.4766	0.7528	1.2598	2.4055	Survived
Survived	8.0067	3.2721	1.3075	6.7689	0.9081	5.0158	1.7353	3.8939	6.1278	3.2001	1.138	0.6488	0.0399	2.7985	2.0786	2.7488	4.3613	3.4084	3.9719	1.2769	7.1931	5.2819	2.0764	4.6489	3.4543	5.4341	2.7	4.0282	3.1684	4.5361	5.5673	1.4565	6.3607	2.4955	0.3018	-0.1126	2.9748	1.18	3.1904	4.7212	-0.4281	4.1543	1.0066	1.62	4.398	Survived
Survived	2.826	2.9979	0.4978	7.2402	0.9272	4.9682	1.5203	4.9129	5.7633	3.7243	2.2557	0.8149	0.2708	4.0175	1.6566	2.5125	2.9893	3.4778	3.8114	0.4348	1.7691	4.394	3.3137	5.6869	3.5777	4.3736	2.9978	3.6618	3.0575	4.6574	5.2097	0.829	5.9994	2.0629	0.1509	-0.286	1.2598	1.7166	2.1439	4.9938	0.773	4.4075	0.6172	1.8365	3.728	Survived
Survived	7.2876	1.9517	0.9602	5.8273	1.1271	5.2294	3.4428	4.9027	3.8233	1.0879	1.6071	1.683	0.4512	3.964	1.9728	3.335	3.342	3.3103	3.4106	0.6032	2.1687	1.6265	3.2879	5.9072	3.1722	3.8182	2.392	4.2332	3.2231	4.4658	4.4691	1.2202	5.905	2.0612	-0.2245	-0.9369	1.1417	1.842	2.4224	4.3579	0.3453	4.9134	0.3459	1.613	2.4895	Survived
Survived	2.3216	1.7735	1.3038	5.9197	1.3923	4.612	2.7676	5.5124	3.5602	0.9003	2.0783	1.781	0.2103	3.4704	2.1736	2.9003	3.3659	3.5003	3.9613	0.3983	2.1233	1.3973	2.7382	5.447	3.462	3.8367	2.873	4.449	3.3744	4.7663	3.8435	0.8079	5.6357	1.6244	0.4568	-0.052	0.6773	1.9946	2.0383	4.1407	0.5249	4.9474	0.1696	0.9681	2.6305	Survived
Survived	6.052	1.9059	-0.6756	6.8866	0.7681	3.7279	1.9706	4.0916	4.2758	2.3269	1.8996	1.2769	0.2661	3.5299	2.6052	2.8065	3.3664	3.1934	4.0615	0.6915	1.5802	0.9884	1.7008	3.2873	3.3114	3.4452	2.295	4.3533	2.9678	6.0208	4.9845	1.2311	5.7279	1.2195	0.1566	0.4348	2.1126	2.5848	0.7688	6.7143	0.3123	4.7226	0.7916	1.6461	2.1628	Survived
Survived	5.2355	3.1948	2.1183	5.3289	1.1656	4.6998	1.8141	4.9518	3.8659	2.5655	2.1403	0.8942	0.3508	3.6119	1.9853	2.8374	3.072	3.8787	3.633	0.5806	1.7958	4.5283	2.5618	4.3605	2.9771	3.2286	2.6911	4.579	3.1532	4.7245	4.6235	2.8518	6.23	2.002	0.4171	0.376	0.6284	2.6012	2.02	5.436	0.3567	5.0649	0.7692	1.1848	2.0574	Survived
Survived	7.695	2.738	0.2992	7.0722	0.643	4.5061	2.9877	4.3011	4.3553	1.6086	1.3231	1.337	1.1948	2.703	0.9693	2.2701	3.3195	3.5478	3.9005	0.5803	2.9977	3.1513	2.6393	5.8583	2.9225	4.5663	3.9	4.0406	3.4189	3.9141	5.8686	0.701	6.2871	2.372	-0.2275	0.4151	2.0748	-0.6127	1.7572	4.892	0.2367	4.2319	2.5979	1.4017	5.0231	Survived
Survived	5.3773	3.2115	1.128	8.1498	1.1056	6.2457	3.1061	4.9066	7.4964	2.2353	1.5054	0.5719	-0.1367	2.834	2.7804	2.9523	4.1662	3.3116	4.2032	1.1936	5.9891	5.1759	1.8185	6.5809	4.3247	5.683	3.6571	4.4427	3.0547	3.8843	5.6425	1.7454	6.8441	2.4722	0.9225	0.384	1.9823	2.1745	2.3379	5.7003	-0.7805	4.4694	0.9772	0.9442	5.9775	Survived
Survived	3.9587	2.5657	0.0308	6.8021	0.8552	4.9161	2.025	4.1357	5.7856	4.3221	0.9412	0.8916	0.2956	3.1981	2.3141	2.3153	3.4639	3.0172	3.3339	0.5518	1.2181	3.5396	3.4075	6.0214	3.3748	5.1439	3.958	3.3078	3.0333	4.1782	5.7829	3.1832	6.0892	1.6907	0.1874	0.7899	0.8856	3.1412	1.4195	5.2475	0.0622	4.1013	0.3743	0.9156	3.8127	Survived
Survived	3.7359	1.9653	0.8731	6.5209	0.556	6.1799	2.5443	4.8241	3.0916	1.9933	1.9485	0.4032	0.0098	2.9135	2.1497	3.0372	3.8885	3.4155	3.9717	0.0663	4.1222	1.2861	1.7076	3.977	2.8567	4.0445	3.196	5.2884	3.7413	4.1771	4.0695	1.9774	4.9575	1.7217	0.3791	-0.0455	0.0009	1.9521	2.6347	4.1171	-0.1766	4.7896	0.2122	1.2241	2.7254	Survived
Survived	4.2541	2.8866	-0.146	6.2835	0.8773	6.8511	2.4232	4.8639	5.9479	1.8318	1.5567	-0.3557	0.1259	3.448	2.5431	2.8131	2.9284	3.3767	3.94	0.7362	2.9691	3.5312	1.9753	6.7511	3.5136	4.3261	3.3871	4.0498	3.0773	3.9932	4.9942	0.6066	6.1419	1.8631	0.3219	0.1884	0.8332	2.2372	1.5065	4.566	-0.4341	4.6129	0.9478	0.5816	1.1436	Survived
Survived	6.4465	2.6078	1.3672	6.1878	0.4555	5.5348	4.2346	4.5031	5.4207	2.5416	1.9362	1.1786	0.3573	2.8927	1.7994	2.6431	3.6777	3.3679	3.4754	0.3992	2.8585	3.3942	6.6752	5.0911	3.3923	4.6094	3.7766	4.1047	3.4101	3.9286	4.7903	0.638	5.4961	2.7856	-0.4345	0.2564	1.0652	1.206	2.4984	4.8331	0.1064	4.4708	-0.0907	1.1407	2.9072	Survived
Survived	4.321	2.3181	1.3364	6.891	0.8658	4.9552	2.0494	4.7687	4.5917	2.1233	2.0949	-0.2935	-0.1784	3.365	2.1068	2.8483	3.2651	3.3908	3.869	0.4318	2.289	1.6583	1.4649	4.0659	3.5229	5.0021	3.0375	4.2582	3.4768	5.116	4.3348	1.3686	6.1489	2.0859	0.2596	-0.0627	0.4463	2.3455	1.5013	4.5868	-0.1351	4.5105	0.1645	1.5543	2.3736	Survived
Survived	4.3385	1.8992	0.9317	4.398	0.6072	2.7597	0.9842	3.8182	4.3518	1.4885	1.8702	0.9352	0.1165	3.6638	1.6558	2.697	2.8341	3.3303	3.9256	0.4537	0.8384	2.2771	1.7215	4.1923	2.9627	2.4233	3.4585	4.1327	2.5426	4.4046	4.3926	0.8934	7.4553	1.1938	0.7028	-0.0607	1.1833	1.6762	2.0315	3.9689	0.563	4.1372	-0.4603	2.5172	1.7495	Survived
Survived	5.4357	2.1998	2.036	6.4754	0.5501	6.0114	2.7997	4.8298	4.8348	1.5626	1.2273	1.1419	0.9503	2.7738	1.8823	3.0065	3.4725	3.4378	3.4358	0.8864	4.7236	3.353	3.4569	4.4237	3.2401	4.7126	3.2827	4.6149	3.1429	4.8138	4.381	1.6059	5.9546	1.7061	0.3658	0.4188	1.6764	1.2081	2.2032	5.5097	-0.3332	4.5574	0.5642	1.3158	4.5354	Survived
Survived	5.7051	2.7751	0.2177	5.975	0.3054	6.6435	2.5962	4.597	4.3895	2.8615	1.7153	0.995	0.3746	3.43	1.4888	2.5901	3.1312	3.3789	3.4297	0.2796	1.5401	3.7138	1.5511	-0.1283	2.795	3.9969	3.4182	3.9245	2.1853	4.1956	5.3142	3.4025	5.6127	2.2719	-0.1648	0.2408	0.9808	2.3688	1.6797	4.5766	-0.1692	4.8304	0.6869	1.7478	2.1983	Survived
Survived	4.8688	2.4639	-0.7252	4.0516	0.9212	4.204	1.6174	4.0033	3.5741	1.2375	2.2968	0.6952	0.1093	3.2088	0.7736	2.4607	2.888	3.1863	3.2248	-0.1793	-0.128	3.8613	2.9682	3.9006	2.9118	3.5686	3.7471	4.2652	1.896	3.5846	4.759	0.9108	4.6073	1.0568	-0.4724	0.5149	0.1738	0.3119	2.756	4.5406	0.101	4.0044	-0.3937	0.5509	2.0938	Survived
Survived	4.4897	3.0683	-0.3106	5.3306	1.3675	5.4458	1.3433	4.5316	5.3791	3.0685	2.1025	0.6632	0.0386	3.4489	1.5498	2.7056	4.2955	3.5321	3.9973	0.0703	3.7702	4.6128	2.5804	5.8262	3.6062	5.0534	2.7826	4.0787	2.83	4.5565	5.6274	1.8853	6.4414	2.2427	-0.0674	2.8057	1.4584	2.2462	4.0848	6.0775	0.2157	4.704	0.6444	1.6886	5.1842	Survived
Survived	3.9408	1.1806	0.6235	7.3344	0.7492	6.0374	2.3304	4.3718	4.3098	3.7108	2.0608	1.9766	0.4533	3.5272	2.1188	2.9169	3.8607	3.2762	3.5893	0.4682	1.1303	2.1204	1.6448	3.4814	3.227	3.9567	2.4712	4.7922	3.1924	4.3315	3.6989	1.2246	6.0079	2.3131	-0.174	-0.1879	0.7663	3.6607	2.1172	5.0278	0.7509	4.5875	0.5399	1.2535	2.2997	Survived
Survived	3.6697	2.6812	0.3198	6.0551	0.3745	6.2013	2.0494	5.3011	5.5381	3.5629	1.8705	0.4609	0.368	3.7429	0.9119	2.718	3.3342	2.9504	3.793	0.2399	1.1617	2.9427	1.9026	5.6311	3.5307	4.6232	3.6567	4.0895	3.6499	4.6183	4.8666	1.7471	5.4068	2.2896	0.2938	0.0817	0.6548	2.786	2.4542	4.4604	-0.2099	4.4985	0.4589	1.627	2.2859	Survived
Survived	2.8734	3.1669	1.0686	6.6328	1.2311	6.7522	4.8659	4.898	5.48	3.39	2.9066	1.0122	0.1925	3.3252	3.0968	2.9348	4.1482	3.2964	3.7202	1.218	4.6492	2.3683	2.2689	6.3775	3.7163	6.3912	4.1929	3.8751	4.1057	4.5143	6.3464	1.7277	6.1803	2.401	0.2854	-0.2064	2.076	4.3646	1.7467	6.6958	0.4261	4.9393	1.1775	2.7912	5.3556	Survived
Survived	5.5699	3.1831	0.015	6.1897	1.4875	5.9471	1.6324	3.8929	4.7765	2.2846	1.5834	0.3138	0.3018	2.4211	1.8149	2.5863	3.8659	2.694	2.9251	0.5239	5.6151	4.9432	2.7421	6.8102	3.3352	5.4712	4.7317	4.017	4.442	4.0107	6.2001	1.3507	5.1697	2.7882	0.0919	2.4941	1.2085	0.8352	1.8318	6.4297	-0.1728	4.2948	0.7972	0.4185	4.2805	Survived
Survived	3.3546	3.2853	-0.3016	5.1977	0.6912	5.1352	2.6993	4.7126	4.0411	1.6371	1.5505	2	0.0377	2.9988	1.9165	3.0128	3.737	3.3201	3.5167	0.3063	1.7256	1.4697	2.6093	5.6864	3.3005	2.8476	3.2182	4.4478	2.8872	4.3484	3.6345	3.0831	5.0268	1.5403	-0.4482	0.6554	0.3895	1.3009	2.3905	4.2931	0.1214	5.2431	0.4935	2.3882	2.5643	Survived
Survived	5.358	2.2078	0.8204	6.895	1.1957	5.5963	2.8652	4.6516	6.7182	2.1739	1.3071	1.9117	0.0022	3.3989	2.3984	3.1712	3.6677	3.3677	3.5674	0.8305	2.1922	1.7842	2.5712	-0.4523	3.1304	4.2387	3.4451	4.6076	3.926	5.085	4.1436	1.1599	6.6053	1.5947	0.414	0.989	1.4191	3.2467	1.8807	4.8219	0.0879	5.0522	0.5143	1.2733	2.7582	Survived
Survived	6.5996	2.2541	0.4981	6.0235	1.31	4.714	1.5525	3.9497	4.3941	1.8489	2.0878	1.1898	0.0294	2.9794	1.1679	2.6385	3.5574	3.275	3.6799	0.8378	3.0627	2.4187	2.4604	5.6772	3.1387	3.88	2.8211	4.0029	3.0856	3.7835	4.3687	1.6019	5.844	2.049	0.4965	0.0764	2.4741	1.4081	1.4984	4.849	-0.0633	4.3075	1.2249	0.9172	2.2252	Survived
Survived	6.9486	3.5858	1.155	6.222	1.0911	5.3325	2.8736	4.9114	6.1911	2.295	2.0444	0.447	0.1511	2.7154	2.0733	2.9034	3.9761	2.8049	3.2828	0.679	5.8129	5.0948	3.7027	5.6497	3.1818	5.2619	3.1759	3.8915	3.2393	3.2001	5.003	0.3344	6.4127	1.9296	0.0451	1.3137	0.8057	1.6303	1.7298	5.8562	-0.2152	4.6785	0.9903	0.7053	5.0644	Survived
Survived	5.2186	1.5781	0.0943	7.0238	0.9277	5.51	0.9271	4.6972	4.7065	1.5745	1.81	0.9665	0.3516	4.371	1.9973	2.7594	3.5952	3.527	3.8133	0.3794	2.3099	1.1465	2.7384	4.8689	3.0913	4.1429	2.6179	4.435	3.1095	5.1072	3.8458	2.7696	5.8049	1.6349	0.5008	-0.4986	1.0935	2.9757	1.7043	3.5924	-0.1337	4.4053	-0.2775	0.9525	2.2837	Survived
Survived	4.2961	1.6562	0.0603	7.7646	1.4235	6.4929	1.3745	5.0967	6.3266	2.4358	0.4918	0.6069	0.2211	4.2586	2.6959	2.8769	4.6708	3.459	3.8439	0.6438	0.928	1.7365	2.2968	4.2188	3.2497	5.3935	3.1334	4.2769	3.4615	4.712	4.1146	0.869	5.7959	2.371	0.7538	0.0928	0.7117	2.5661	2.3444	5.3417	-0.0863	4.8002	0.3945	1.98	4.0659	Survived
Survived	4.2755	4.8437	2.2118	7.8297	2.1278	5.8295	3.2954	4.3217	8.0498	6.8377	2.3139	0.3554	0.3141	3.1838	2.7408	2.7226	3.6994	3.4659	3.7184	1.1936	4.8307	5.8893	4.9638	6.6123	4.2881	6.185	4.4868	3.2898	3.0572	2.802	7.3219	2.2627	5.8218	3.9572	2.2072	0.73	2.1746	1.3695	0.8338	6.656	-0.39	4.6973	3.0546	1.2273	4.3149	Survived
Survived	3.1318	1.9031	0.9925	7.4488	0.2124	5.435	3.044	4.4137	3.9155	1.3927	0.9698	1.2549	0.2634	2.7744	2.178	2.711	3.5075	3.2769	3.723	0.5643	4.1881	1.4178	1.0496	5.2455	3.1719	3.5593	2.405	3.9754	3.707	4.2438	4.2011	3.272	5.9287	1.7143	-0.2427	-0.2927	0.8213	2.9992	1.9502	4.5402	0.1442	4.8265	0.6331	0.5036	2.1165	Survived
Survived	5.9823	2.8887	1.4573	7.2454	0.6501	6.3079	2.2423	4.833	4.9762	2.615	2.0954	1.0811	0.2106	2.4132	2.6846	2.729	4.1702	2.9522	3.8761	0.8786	4.8072	4.6745	2.657	5.7398	3.8281	5.7006	3.7575	4.3411	3.5924	4.6016	4.6514	1.2277	6.9005	2.4328	0.1081	0.339	0.6407	4.3409	2.923	5.0749	-0.236	4.0016	1.0341	1.6405	6.9649	Survived
Survived	7.3244	4.3035	1.1092	5.0315	1.4061	5.4943	1.8287	4.486	5.3861	4.3024	2.1739	1.0241	0.2416	2.4752	1.082	2.1534	3.6022	2.4892	2.9122	0.4353	2.2442	5.1785	3.3397	4.7549	2.772	4.1515	4.6734	3.5361	2.5945	3.6555	5.3258	1.6089	5.0494	2.4135	2.5246	1.0047	1.6644	0.6245	2.4474	5.1817	-0.3242	4.2646	1.2192	1.4763	4.3534	Survived
Survived	6.3671	2.5997	0.8853	8.2695	0.5633	7.2786	5.1298	4.4185	7.4421	2.003	1.5678	-0.3609	1.1475	2.83	2.6192	2.7443	3.8989	2.2555	2.444	1.2408	5.7889	5.7825	3.973	4.6233	2.9513	6.7896	1.5797	3.3392	2.6881	3.1716	4.4041	1.5089	5.9049	2.5895	0.1372	-0.4364	2.5954	1.9965	1.1834	5.9094	-0.5208	4.1417	0.8005	0.4856	3.0742	Survived
Survived	7.2875	1.4507	-0.6233	5.1971	0.3544	4.696	2.6068	4.0942	4.7308	0.9812	2.1038	0.1266	-0.1026	3.6198	1.2199	2.7571	2.7033	3.7727	3.2971	0.0042	3.1391	2.2481	2.6273	5.0167	2.9997	2.8572	2.7842	3.6199	2.7399	4.3473	3.8142	1.5211	5.341	1.7974	0.0231	0.5566	0.6115	0.8568	1.907	4.7049	-0.49	4.8147	0.9993	2.0398	1.9053	Survived
Survived	4.9831	2.1361	-0.0066	5.3072	0.3669	5.6395	2.8445	4.371	6.9451	1.6344	1.9583	0.8187	0.3277	2.4276	2.46	2.2822	4.6793	2.9825	3.303	1.1358	4.7034	3.9322	4.9147	5.8323	2.6441	4.7994	3.0428	3.3063	3.2868	3.8993	4.5204	1.0495	5.3994	2.2678	0.2699	0.5282	2.2316	3.4552	1.8611	5.8883	-0.001	3.8363	0.4865	2.0001	2.6883	Survived
Survived	3.6707	2.1314	0.2649	6.5961	-0.4032	5.7179	2.4308	4.3558	3.8748	2.3143	1.5111	0.3128	0.2621	3.0221	1.9571	2.6276	3.3137	2.8719	4.4813	0.1632	3.7927	0.861	1.0422	4.6336	2.7914	3.0616	2.9813	4.1699	2.865	5.7567	5.8485	1.198	6.623	1.1603	0.0308	-0.1671	0.289	3.3359	1.8184	6.3292	-0.6002	4.6931	0.1346	1.7881	1.4697	Survived
Survived	5.9178	3.7196	-1.9764	7.0048	0.7429	5.4368	3.3208	4.4965	5.2474	1.9744	3.2585	0.7479	0.8889	3.587	1.1726	2.7558	3.1012	3.4787	3.311	0.4079	4.7585	2.5229	4.4985	5.2084	3.8091	3.9735	3.321	3.8815	2.869	4.7082	5.4561	1.2695	4.0284	1.8276	0.3282	0.5053	1.2874	0.6688	1.9627	5.4215	-0.1156	4.8724	1.0262	2.4381	5.1263	Survived
Survived	4.5601	2.2977	0.9379	7.2437	0.9558	5.6699	2.1522	5.0664	3.7549	1.5325	1.7019	2.1162	0.2878	3.3304	2.4906	2.8736	3.6887	2.6425	2.8805	0.684	2.3232	2.1532	2.1734	5.4338	3.0941	4.172	2.662	4.4235	3.4456	3.6786	4.3948	0.4907	5.4104	1.5944	0.0907	0.4752	1.1298	2.5551	2.0449	5.157	-0.0057	5.1989	0.3895	0.8813	2.0813	Survived
Survived	6.6925	2.3391	0.8903	7.8324	0.7344	6.406	3.9214	4.8073	5.5462	2.9432	2.2342	1.2579	0.1265	3.5798	2.4399	2.8048	3.2499	3.4581	3.7784	0.7886	4.5413	3.5675	2.3016	6.4948	2.8967	4.5736	2.5331	4.152	2.9846	4.602	3.8439	1.385	6.5365	2.1109	-0.3755	0.631	1.5185	2.3936	1.724	4.7931	-0.2471	4.3846	0.4771	1.8295	3.4249	Survived
Survived	5.6445	2.6767	1.3331	6.6796	0.2116	6.4967	2.7234	5.5886	5.1924	3.1458	1.5488	1.4309	0.2265	4.2838	2.8628	3.4123	4.5422	3.3046	3.9354	0.4756	5.4856	2.7353	2.3792	-0.4634	3.3103	5.3163	3.3874	5.3244	4.3419	4.7966	4.2386	0.9757	7.7646	1.9448	0.2463	0.5558	0.8302	3.3342	1.9897	5.9284	-0.0716	4.3215	1.1407	1.7424	3.419	Survived
Survived	5.6026	2.5362	1.0515	7.6037	1.2717	6.5611	3.0846	4.3586	6.0285	3.7853	1.5391	0.8619	0.6647	3.4733	2.1762	3.0777	4.0213	3.1621	4.3623	0.9045	3.2972	3.673	4.0354	5.8088	3.3352	5.1991	3.4388	4.0372	3.4516	4.4904	4.7596	1.3488	6.199	2.37	0.2714	-0.2413	1.1042	2.7806	1.8256	5.6945	0.0214	4.0164	0.9618	0.7006	4.7477	Survived
Survived	4.3075	2.5553	-1.4706	7.1711	0.6	5.9472	2.7357	3.3613	4.6711	1.2694	1.0994	0.6906	0.1834	2.5095	2.7559	2.2729	3.4678	2.7371	2.8017	0.8409	3.3664	4.8489	2.4175	5.8542	3.1447	5.5804	3.1618	4.056	2.9855	2.2681	4.6226	3.0518	6.9394	2.6401	0.3622	0.2677	0.5303	2.7301	1.6755	4.8242	-0.5067	3.5998	0.454	1.464	3.0401	Survived
Survived	7.208	2.3977	0.0906	4.6228	0.1597	5.5466	1.4463	4.4487	2.814	0.8504	2.1779	1.1081	0.3803	3.9769	1.1506	3.1031	3.3962	3.9725	3.2427	0.0898	2.6099	0.9672	1.7663	3.3826	2.7184	2.0565	2.9949	4.6734	1.8432	5.2408	3.2919	1.0459	4.1073	1.6657	-0.3423	-0.1491	-0.1043	-0.0338	1.2986	4.061	0.6495	5.3057	0.5817	1.4183	1.4513	Survived
Survived	5.6906	2.3986	1.4481	8.1231	0.6696	7.372	2.5866	4.1692	4.086	1.4596	1.181	1.2748	0.8125	3.2062	2.2002	2.4308	4.8251	2.7748	2.8899	0.8036	3.792	5.7445	3.1241	4.3662	2.8796	5.8733	2.7714	4.0573	3.0908	3.2034	3.8798	4.1383	7.4074	2.3666	0.1771	0.6855	0.6754	2.6604	2.599	6.5709	-0.4578	3.9978	0.6966	1.6055	4.0998	Survived
Survived	5.1726	2.2529	0.1311	5.8651	-0.1218	6.3987	2.7225	4.9897	5.1257	1.6587	1.161	0.9268	-0.0746	3.3966	1.9919	2.7254	3.2742	3.2074	3.6137	0.4155	4.2055	3.188	4.0884	6.034	2.6842	4.0608	3.5118	4.0822	2.3866	3.8989	4.6208	6.9379	5.4993	2.0022	0.9566	1.3198	3.0936	3.9583	2.1759	4.6302	-0.3422	4.38	0.4423	1.1671	2.4853	Survived
Survived	5.1837	4.3186	1.6007	7.9128	2.9825	7.3865	4.8768	4.978	8.7566	5.4803	1.4421	3.3342	0.2149	3.653	4.1754	3.2452	4.5286	3.6435	4.9128	2.8352	5.0892	4.6547	5.1134	7.3665	5.4893	6.9184	3.9842	4.2115	4.2276	4.2801	6.7622	8.6182	7.584	4.6693	1.1963	2.0242	2.7475	6.7273	1.7597	6.3877	-0.2778	4.6895	3.007	2.1033	4.0963	Survived
Survived	2.6758	1.748	0.4563	7.2626	0.93	5.0442	1.0047	4.0423	4.3731	0.7527	1.1434	0.9933	0.4716	2.3645	2.0513	2.4914	3.469	2.6729	3.3445	0.4316	2.0507	2.3693	1.8206	5.3764	3.4245	3.9617	2.4307	4.1879	2.5463	4.0982	3.641	1.449	6.1202	1.5162	-0.0935	0.9532	0.6501	2.3998	1.3327	4.3901	-0.5009	4.654	0.045	0.5869	4.7698	Survived
Survived	4.1449	2.2291	1.0625	6.6175	1.1021	5.8068	2.7081	4.9723	5.1216	2.2019	2.4814	2.2176	0.3796	3.823	2.2398	3.0306	3.4522	3.5352	3.6491	0.4578	4.1096	1.5505	1.4989	5.5747	2.8661	4.2187	3.1505	4.2659	3.67	5.0401	4.2841	4.7078	5.5377	2.0935	0.2541	-0.0154	0.6226	2.8695	2.0523	5.3031	0.0599	5.0812	-0.1617	1.2407	2.6582	Survived
Survived	7.1316	3.3064	0.2131	6.4304	1.3134	4.2111	1.8319	3.7604	6.3207	5.0798	0.9325	1.0167	-0.1063	3.6324	1.541	2.4868	3.4639	3.2537	4.0117	1.1313	3.5001	5.3614	2.5185	6.5573	4.1818	5.5631	3.6572	3.819	2.795	3.9065	5.7981	2.1346	5.7129	2.8414	0.5014	1.0137	3.0272	1.441	1.4849	4.7301	-0.439	3.6346	1.2904	0.8727	5.0957	Survived
Survived	6.439	2.921	0.5367	6.2781	1.1369	5.232	3.0242	5.5227	4.4129	3.5818	1.6082	2.5051	0.2716	3.3429	2.3146	2.754	2.5445	3.418	3.3957	0.5763	2.5151	3.9473	3.3969	5.8967	3.5007	4.5918	3.7812	4.0179	5.6638	4.6204	5.85	1.0349	5.4748	2.8996	0.0908	0.6141	1.1583	2.185	2.1122	4.7677	-0.1663	4.4447	0.4519	1.0843	5.1918	Survived
Survived	4.2932	2.1288	1.3157	6.7236	0.4696	4.6702	1.3329	4.74	5.5945	2.5358	1.8831	1.3308	0.2099	3.7345	1.9591	2.8945	4.3578	3.5723	4.1606	0.254	1.6653	0.866	2.5817	4.269	4.0069	4.1563	2.5216	4.5559	2.9003	5.262	4.2577	1.9035	5.8471	2.0986	-0.1455	0.341	0.534	2.5324	2.6061	4.081	0.5962	4.728	0.492	1.2934	1.4381	Survived
Survived	5.9761	4.7104	1.4931	7.0725	2.9539	7.1648	2.839	4.9901	6.8628	6.0986	1.7433	0.2129	0.0773	3.1585	2.5025	2.3828	3.7119	3.5716	3.2816	1.5134	5.1263	5.2592	3.9933	4.9366	4.9225	5.8328	5.0943	3.6771	2.6067	3.8158	7.126	8.7171	6.2871	3.9604	2.272	0.6208	3.0347	3.5656	2.3344	6.1897	-0.2324	4.4288	1.6819	1.778	3.3162	Survived
Survived	4.0671	2.062	1.219	5.4235	-0.1379	4.489	1.5769	4.9914	3.4736	1.1412	1.9409	1.591	0.0384	3.0573	1.8281	2.9005	3.4749	3.3467	3.4877	0.5043	2.5748	1.932	1.0513	4.7479	3.1688	3.3268	2.8197	4.6463	3.1386	4.6081	3.6822	1.1671	5.6218	1.5134	0.233	0.8225	0.4926	1.784	2.818	4.1256	0.2906	4.9907	0.4534	1.5129	1.6202	Survived
Survived	5.0833	2.4649	1.7973	6.9135	1.2327	5.8248	1.58	4.5214	2.7982	2.6888	1.1465	1.6258	0.1604	2.9801	1.804	2.795	3.0969	2.8662	3.3577	0.2349	3.5138	3.15	2.2205	4.1776	2.9444	4.268	2.5229	4.2042	2.2774	4.1566	4.236	1.481	5.4934	2.001	-0.2522	0.0757	0.8777	2.1627	1.74	5.2471	0.0012	4.8034	0.7316	1.5528	1.9937	Survived
Survived	6.7139	2.7933	0.4987	5.693	0.2448	5.6422	3.333	4.02	5.3142	1.9921	1.4438	1.6419	1.2232	3.3691	1.8765	2.7824	3.6216	2.9326	3.0586	0.7961	2.3951	1.2561	2.2874	5.6601	2.9317	3.8538	3.2879	3.8885	3.1966	4.1326	3.9149	2.3189	6.2647	1.9325	0.0366	0.2027	1.8589	2.6449	1.4737	4.2624	-0.2638	4.3997	0.9772	1.2428	2.4674	Survived
Survived	4.7417	2.039	1.742	5.9061	0.7979	6.2614	1.4489	4.2821	6.5972	1.3765	0.6457	0.1946	0.2359	3.1651	2.8203	2.9851	3.4925	2.6723	2.5877	0.8008	3.7987	1.9716	5.335	-0.7982	3.4674	4.9372	2.8652	4.01	2.3081	3.5441	3.8749	1.6121	5.4879	2.3959	-0.1559	-0.2853	0.2657	2.5177	2.0575	4.1243	-0.0936	4.0442	0.0298	0.9323	2.4999	Survived
Survived	5.7711	3.1161	-0.4315	7.7538	1.9307	5.8857	2.2839	4.7257	5.0861	2.1032	1.4415	0.6602	-0.0502	3.109	2.4362	3.309	3.3885	3.6857	3.8395	1.2493	4.4886	2.069	2.4783	6.1258	3.2774	4.9805	3.4897	4.1998	3.393	5.1979	5.0504	5.4979	6.0764	2.2969	0.2703	-0.3345	2.2246	2.6591	2.4159	4.3758	-0.1124	4.8708	1.1125	1.2466	2.281	Survived
Survived	6.8039	3.2275	0.4808	4.9197	1.3361	6.7543	3.066	4.5683	5.1475	1.3588	2.0018	-0.0703	-0.0157	3.5195	1.9491	3.0165	2.9624	3.0356	2.6125	0.1853	2.1578	1.6951	3.9006	4.6746	2.9225	4.6731	2.5244	3.5004	3.3001	4.5987	3.8565	0.7105	5.898	2.1245	-0.1374	0.3233	-0.0574	1.149	1.6904	4.4807	-0.3213	4.6055	1.0184	0.8927	1.8795	Survived
Survived	4.5871	2.0963	0.7127	6.5014	1.0846	4.4972	2.1397	4.549	3.9388	2.4244	2.4968	0.1601	-0.0451	2.999	2.374	2.4763	3.6962	3.2838	3.1477	0.1079	2.7971	4.3628	1.6615	-0.5506	2.9697	4.0564	2.5523	4.5945	2.9737	4.0411	4.0777	2.7794	6.2263	1.7384	0.3911	1.297	1.3666	2.0354	2.8233	4.9866	-0.1404	4.2603	1.1709	1.4428	5.1765	Survived
Survived	7.537	2.0273	-0.028	4.5869	0.8081	5.1532	2.1898	4.1287	5.0742	3.421	1.9778	0.7031	-0.1617	2.9742	1.65	2.4645	4.1603	3.503	3.5108	0.805	2.9746	1.658	1.6174	-0.9727	2.7984	3.674	2.759	4.0847	3.6243	3.9813	3.4478	0.976	5.2678	1.9974	-0.321	-0.541	1.6736	0.7347	1.9564	4.4186	0.704	4.5676	0.4717	1.709	1.5441	Survived
Survived	4.1832	2.8075	1.4331	5.4125	1.1635	4.571	0.7489	4.5074	5.7047	3.8965	1.7153	0.1528	0.253	3.3681	2.0815	2.3947	3.9092	3.3741	4.0249	0.4008	3.8938	3.175	3.729	6.2595	3.3328	4.8899	3.4336	4.1361	2.589	4.3489	5.454	1.3856	5.6286	1.93	0.4377	0.5548	0.4808	2.3527	2.1194	4.861	0.1964	4.2937	0.5647	0.4735	2.7736	Survived
Survived	5.6256	2.5702	2.2548	5.9919	0.6118	5.1123	3.4814	3.7441	3.9187	1.5886	1.8325	-0.2935	0.2388	3.4235	1.2749	2.3063	4.2392	3.308	3.575	0.6212	2.7232	4.5671	4.8695	5.7717	3.0584	5.4746	3.3114	3.4735	2.4261	3.7166	4.6645	1.4929	5.1935	1.8785	0.2853	2.9199	1.4234	-0.0726	1.8398	4.6744	-0.7867	3.4417	0.9057	1.0364	3.1674	Survived
Survived	3.9454	1.6957	0.2833	6.4359	0.5026	4.0118	3.5837	3.9088	2.9625	1.9548	2.1232	0.526	0.1528	3.5382	1.4767	2.3861	2.7866	3.3935	2.9659	0.1163	2.8236	0.8259	1.0642	3.4987	2.8849	2.6783	2.4361	3.7023	3.1649	4.5198	4.0526	0.5198	5.5804	1.1977	-0.0463	-0.8241	1.1277	2.6626	1.0599	4.3564	-0.1513	4.3493	0.5279	0.9626	1.3643	Survived
Survived	4.5781	2.5317	0.7289	8.7729	0.5858	6.4939	2.2147	4.617	3.6948	2.437	1.3263	1.285	0.1291	2.3226	2.0423	2.6764	4.9144	1.8496	2.8425	0.7105	4.5776	5.0298	1.7979	3.4739	3.4362	5.8386	3.5125	4.7463	3.0514	4.0407	4.7594	1.431	6.2286	2.7996	-0.6057	0.6694	1.0541	2.8396	1.7003	5.2511	0.2671	3.9106	0.2046	1.5137	3.055	Survived
Survived	7.4273	3.0654	1.1305	8.3927	0.5513	5.096	3.4671	4.8008	5.3748	2.7075	2.3057	0.2629	-0.1682	3.5286	2.6668	3.1682	4.1777	3.8482	4.0094	0.3781	3.9165	4.0957	1.4421	4.4452	3.2429	5.8447	4.2147	4.1717	3.4706	4.4238	5.222	1.4646	6.3478	2.2871	0.0684	-0.1177	1.7551	2.0078	2.0833	4.7828	-0.0368	4.6824	0.8762	1.5598	2.9534	Survived
Survived	5.2921	3.914	0.1495	5.0717	1.4789	5.2286	1.5939	5.3651	5.8718	2.5882	2.5386	1.4925	-0.0059	3.8929	2.2959	3.1591	3.9132	3.4589	3.7184	0.6124	6.2652	2.1351	2.015	4.0288	3.331	4.8556	3.3602	4.1132	3.2561	4.7399	4.0191	0.9701	5.4819	1.9388	0.2936	-0.4652	0.9241	1.8323	2.4325	4.4534	0.123	4.7025	0.9343	1.3248	2.9739	Survived
Survived	6.8364	1.9901	0.8634	5.4041	-0.1073	4.1852	1.6181	4.5134	6.2927	1.5858	1.4674	0.9599	-0.0214	3.0281	2.152	2.7428	3.4647	3.3123	3.721	0.0785	4.2732	2.0686	1.9121	5.4419	3.2176	5.2118	2.7994	3.7798	3.3168	4.3547	4.6732	0.619	4.3834	1.7745	-0.1301	-0.3435	0.3493	1.9474	1.8224	4.9433	0.0501	4.1309	0.5551	1.2992	4.2786	Survived
Survived	3.7977	2.4527	0.4537	6.2377	0.7941	5.0454	2.7877	4.3602	6.2699	2.6178	2.1037	2.2932	0.2555	3.5354	1.9335	3.1867	4.1155	3.1533	3.1282	0.2894	2.0165	2.1818	3.4825	5.793	3.4943	4.5881	3.641	3.9335	3.3692	3.8255	4.6759	0.9983	5.6654	2.24	0.6761	1.1619	0.2813	2.5915	1.2433	5.3307	0.3461	4.8309	0.423	0.8002	2.2536	Survived
Survived	6.0953	3.6113	1.0391	6.3137	0.6714	6.2164	2.1114	3.943	4.8267	1.3691	1.1301	1.1179	0.301	2.1278	1.748	2.9204	3.059	2.264	2.9395	1.3703	3.9511	4.2954	4.5856	5.1277	2.9613	4.5362	3.7142	3.6218	3.559	3.5708	4.0002	0.983	6.1941	2.5983	0.2261	0.3344	1.3175	2.4842	1.2434	4.5446	-0.0252	4.1262	1.7777	1.1253	3.7129	Survived
Survived	7.1775	2.9518	0.3187	5.1585	0.7282	4.2043	1.887	3.8328	3.6023	0.6072	2.2364	0.7824	1.394	3.0958	0.5902	2.4072	2.7793	2.9825	2.9778	0.3237	1.4037	2.0188	2.2106	5.4	2.5588	3.6704	2.4976	4.0743	3.0372	3.6805	4.3028	1.0573	6.1593	1.3143	0.0226	0.2058	1.508	0.5459	4.4262	3.4529	0.1741	4.1523	2.492	1.3635	1.5018	Survived
Survived	5.0619	2.4413	0.7518	5.4082	0.7272	5.0878	3.8671	4.73	5.3973	2.0219	1.7562	0.1485	0.1115	3.3203	1.7922	3.1182	3.7348	3.3136	3.2745	0.0771	1.8334	1.8985	3.8641	3.7991	3.1736	4.2878	3.0309	4.1435	3.3433	4.9692	3.8921	1.3029	6.6473	1.3691	-0.4156	0.8955	0.406	2.7915	1.3407	4.4143	0.0658	4.6273	0.3515	1.4699	2.0415	Survived
Survived	5.2695	2.9028	0.4519	6.7584	1.3797	5.3826	2.6644	4.2815	4.1599	2.3214	1.4108	0.4723	3.2056	2.8157	1.8382	2.5998	3.8782	2.8142	3.5236	0.3797	1.5994	3.6949	4.0742	5.4116	2.9404	4.7768	3.1682	4.5701	3.0801	3.1432	5.032	3.4303	5.8327	2.3293	-0.265	1.5932	0.9444	1.5015	1.8451	5.2491	-0.9343	4.2014	0.3536	1.1879	4.7943	Survived
Survived	7.0665	2.2243	-0.2561	6.0625	0.5429	4.1654	2.0034	5.0408	4.1136	2.4237	1.9873	1.9453	0.3792	3.2647	2.0241	3.0095	3.8909	3.1965	3.7971	0.2022	2.4568	2.4597	2.1944	4.5409	3.6597	4.2583	2.8008	4.4804	2.7201	5.0057	4.837	1.3509	5.8682	1.7529	0.2887	0.3588	0.4625	1.8922	2.2518	4.508	0.1991	4.9961	0.7401	1.4953	2.0152	Survived
Survived	8.2508	2.9189	0.3132	5.7649	0.9778	4.9982	3.2678	3.5243	4.088	2.0117	1.7464	0.5726	0.173	3.1051	1.8682	2.7226	3.8885	3.6451	3.2177	1.0429	4.6057	4.6427	3.292	3.8947	3.1293	4.7985	3.4137	3.9038	3.0589	4.2364	4.2841	1.0885	6.1947	2.1966	0.0317	0.1214	2.5616	0.2003	1.9675	5.2928	-0.1487	4.3677	1.2686	2.4336	1.4764	Survived
Survived	4.6878	2.2359	-0.4389	3.5882	1.0024	4.9523	1.6258	5.0601	4.6217	1.4839	2.3031	0.9835	0.2135	3.1665	2.0371	3.0321	3.6273	3.1423	3.4805	0.6911	1.9101	1.0871	1.8711	5.4707	2.8046	3.6403	2.7161	4.369	3.5088	4.6745	3.919	2.6629	4.4215	1.4385	0.2141	-0.1346	1.2844	2.6526	2.5684	4.996	-0.1587	5.2016	0.45	1.7751	1.8794	Survived
Survived	3.4093	1.5114	0.6429	8.8648	0.4615	6.2094	1.5452	3.9548	4.7703	0.3221	1.5247	0.7516	0.1401	2.9007	2.2449	2.1467	3.9223	2.9438	3.425	0.1062	-0.4845	3.2024	2.6564	4.4077	3.354	3.7561	2.1512	3.9559	1.8319	4.3409	2.7856	1.514	4.4521	1.6658	0.3349	-0.1939	0.6016	1.1745	1.332	6.2888	-0.0962	4.0528	0.0213	1.2226	2.7106	Survived
Survived	5.3353	1.6165	-0.4885	7.2963	0.3987	5.8661	1.9091	4.6959	5.4564	1.0588	1.632	0.1546	0.2214	3.3632	2.4434	3.3588	3.3176	3.3602	4.5549	0.9867	4.3036	2.3958	2.2443	6.1667	3.2808	4.8835	3.2326	4.4371	3.4503	5.5935	4.9263	1.2803	6.3281	2.9925	0.6408	0.709	1.6902	4.1433	1.509	4.8921	-0.0701	4.2136	0.5468	1.0636	3.4291	Survived
Survived	6.3854	2.4619	1.4883	6.4986	0.6574	5.8616	3.0164	4.4476	4.879	1.7652	2.2731	0.1136	-0.1851	2.8544	1.6251	3.1871	3.261	3.3123	4.0918	0.7328	5.5168	2.7547	2.8692	4.7201	3.1073	3.5761	2.2246	4.2391	4.2331	4.3137	4.2645	1.713	6.6333	2.0468	0.1377	0.0459	1.2653	3.1566	2.1592	5.286	0.3085	4.8284	0.4238	0.4486	2.8676	Survived
Survived	9.423	3.3808	1.6339	6.9568	1.6648	5.3556	2.1507	4.7213	3.8681	2.7585	3.0058	1.2324	0.1735	3.3523	1.3601	3.0808	3.4365	4.1738	4.5274	0.9841	3.1907	4.7262	4.8865	-0.2804	3.9891	4.4124	4.0155	4.5697	4.0583	4.8721	6.0001	1.7673	7.9497	1.9792	1.0574	-0.0288	1.4727	0.5089	2.8842	6.4123	0.085	4.8842	1.9267	2.4831	4.4497	Survived
Survived	5.0427	2.482	1.2528	6.7348	0.6778	5.6955	1.4934	4.5485	5.2556	1.17	1.7648	0.1132	0.4017	3.5559	1.8548	2.9163	4.7103	3.3524	3.4403	0.7951	2.8177	2.7899	1.5754	3.5205	2.6725	4.145	3.1933	4.0366	2.8431	3.446	3.7623	1.2318	6.3016	1.3674	-0.1135	-0.3244	1.2732	1.7477	1.2716	5.1975	-0.1044	4.5755	0.6533	2.7226	1.2804	Survived
Survived	2.9853	2.4979	0.9702	5.4112	0.8279	5.895	4.2726	5.0006	4.4762	3.2324	1.158	0.7608	0.4105	2.9512	2.3155	3.4192	3.5443	3.3311	4.9487	0.356	2.7067	2.7971	2.3506	6.8394	2.946	3.4136	1.5278	4.3092	3.6218	6.5174	5.1869	0.8032	5.0584	2.1281	0.3201	-0.226	0.3043	2.4809	1.6166	7.1385	0.1838	5.0506	0.3188	2.627	2.7823	Survived
Survived	7.2484	2.7753	0.3021	6.0913	0.6998	5.7408	2.8102	4.9161	3.7417	1.5242	2.9716	1.9798	0.2007	4.0703	1.9974	3.3326	3.8706	3.8094	4.1873	0.6551	3.5625	1.942	2.144	5.0462	2.6319	4.1158	3.9446	5.0503	4.2176	4.4443	4.8803	3.41	6.5293	2.233	-0.0916	0.0731	0.7526	2.5936	2.969	4.6837	0.4421	5.4288	1.3242	1.479	2.45	Survived
Survived	4.7683	2.2479	-0.4649	6.737	0.4498	5.3974	2.4986	4.1226	4.0089	1.0402	1.9994	0.8697	0.0421	2.804	2.6808	2.6284	5.3482	2.6351	3.371	-0.0391	3.9603	3.2237	2.552	5.1536	3.125	5.5696	2.5527	4.5172	3.0477	3.8638	5.0697	1.2523	5.6665	1.9952	-0.262	1.6234	1.1379	3.3164	1.8349	5.531	0.044	3.8431	0.1564	0.6927	5.1181	Survived
Survived	7.8935	2.2512	-0.417	6.7071	0.5301	5.8159	3.3908	4.0956	6.5221	2.4032	1.2278	0.9904	-0.1547	3.4278	3.011	2.8227	3.8497	3.6435	3.361	0.8036	2.3787	0.7964	3.4992	4.4998	2.9619	4.1223	2.9744	4.0193	3.3933	4.4932	2.9202	2.1143	6.1809	1.6767	0.2605	-0.5994	2.8623	2.995	1.7288	4.3533	-0.3012	4.2609	0.8834	1.1209	2.4331	Survived
Survived	4.3429	2.4943	0.0145	7.1846	0.7483	5.0079	2.2064	4.9788	4.5754	1.3245	1.7673	0.9083	0.0916	2.6991	2.314	2.9923	3.2464	3.4563	3.8686	0.533	4.5273	4.1457	1.6855	5.5068	3.7769	4.4124	0.6404	4.5686	5.6909	5.0402	4.4534	1.4706	7.0591	1.6425	0.3925	-0.4122	1.5802	3.4975	2.1541	5.1474	-0.1859	5.0063	0.8899	1.3373	1.9824	Survived
Survived	6.1365	2.8015	-0.7976	6.198	0.3395	6.2005	2.6946	3.4811	3.7699	0.2962	0.9145	0.199	0.1892	2.3176	2.1179	2.7314	3.4252	2.3682	3.037	0.5926	3.7835	5.3125	3.113	5.5945	2.6674	4.6369	3.5541	4.2429	2.2955	2.871	4.6465	0.7725	6.2762	1.7167	-0.0985	-0.4284	0.2576	1.9287	1.7289	5.6866	-0.6754	3.7093	1.4975	1.289	4.1286	Survived
Survived	7.2204	2.9885	1.2589	4.7684	0.7807	5.3432	2.1286	4.5049	5.3964	1.8264	2.8496	2.1812	-0.0361	3.4646	2.0469	2.7528	3.4916	3.6854	3.6137	0.333	3.8187	3.4487	3.0028	4.914	3.0083	4.1913	3.758	4.6718	3.1137	3.9526	3.8151	3.1015	5.3548	1.9239	0.67	1.0387	1.0604	1.1561	2.3626	5.4027	0.0991	4.8326	1.3975	2.0414	3.9373	Survived
Survived	3.7537	2.9212	-0.7143	9.0469	1.0613	6.7222	1.8992	4.3391	5.8129	4.016	1.4962	0.1957	0.4402	3.4235	2.7426	2.4152	3.8862	3.4207	4.0788	1.5015	4.0184	3.7217	2.348	5.9001	3.8594	5.0022	3.4019	3.846	3.4367	4.5139	6.3008	1.4654	7.5924	2.1847	0.6381	1.6694	1.7135	5.1981	1.5309	5.8357	-0.4301	3.5812	0.3735	1.8492	3.3536	Survived
Survived	4.4447	1.6613	0.4412	6.4019	0.3499	5.9431	3.8199	5.0717	3.198	1.9418	1.7088	1.0047	0.0573	2.9313	2.947	3.0488	4.1399	2.9834	2.9255	0.1213	4.8783	1.5679	3.4208	6.273	3.0506	4.3277	3.3864	4.751	3.4227	5.0695	4.141	1.9204	5.0418	1.8942	0.4537	0.898	1.051	2.5045	2.0701	5.2616	0.1722	4.9906	0.3817	1.355	2.5848	Survived
Survived	2.5943	2.7953	0.349	8.041	1.7187	5.2791	1.6878	5.4843	6.3504	2.8512	1.5617	1.5533	0.2165	4.3342	2.1649	3.1917	3.8885	3.8878	3.6753	0.3025	3.5831	2.5739	2.1759	3.6187	3.6664	4.2803	2.7205	4.6794	4.2843	5.4107	3.9235	1.469	6.4845	2.2071	0.0197	0.659	0.1745	1.9007	2.8635	4.9416	-0.7636	4.6361	0.7781	1.3829	2.271	Survived
Survived	7.0535	2.4584	-0.036	6.1505	0.9071	4.5404	1.1496	4.6883	4.4877	1.4906	3.2611	0.0049	0.3067	3.555	1.5915	2.5657	3.7154	3.6421	4.1683	0.5675	1.4181	3.0619	3.0425	4.0996	3.2453	4.2325	3.5854	4.2914	3.6556	4.0745	4.7572	1.2645	5.7954	2.6193	0.5349	0.1633	1.8845	1.3987	2.0526	5.4174	-0.0867	4.4354	0.8231	1.514	3.2099	Survived
Survived	4.4087	2.917	0.772	6.4724	1.2236	6.4014	4.0233	4.3955	7.0711	4.0253	1.5891	-0.6824	0.6406	3.8665	1.1974	2.1431	3.8592	3.7646	3.3409	0.028	3.148	2.6172	3.6918	3.9644	4.0729	4.161	3.8345	4.2961	2.3052	2.9746	4.9515	1.0881	5.4282	2.6549	0.3516	0.8444	1.3981	0.0779	2.4765	5.3633	-0.2289	4.1567	0.2683	1.3574	3.0012	Survived
Survived	6.8594	2.7978	0.8458	7.1757	1.094	6.7891	2.7353	4.5411	6.0531	2.3828	1.7673	0.9324	0.7146	2.8583	3.516	2.9518	4.9661	2.818	3.6546	0.8504	4.2351	3.6639	4.6537	6.5147	3.6333	6.8101	3.7589	4.1483	3.3853	4.7599	6.0375	1.405	6.0731	3.7089	0.1569	0.5438	1.5132	3.8643	2.3549	6.1672	-0.0696	3.7362	1.0641	0.7711	6.3541	Survived
Survived	5.1451	2.8355	-0.5707	6.9275	0.5909	5.2708	3.7191	4.7549	4.7377	2.6413	1.7499	1.8987	-0.0103	3.4657	2.2434	3.3607	3.6149	3.4565	3.7024	0.3368	2.8779	3.4201	1.5806	4.7487	3.2312	4.1484	3.1169	4.0197	3.2852	5.0783	4.408	1.1243	6.3632	1.75	0.9875	-0.089	1.6721	2.8528	2.1031	4.8521	-0.0598	4.5933	0.1995	1.1591	2.1612	Survived
Survived	2.5074	2.1921	0.6391	6.0923	0.1246	6.2457	2.1602	4.5154	3.3718	1.8362	1.3428	1.1427	0.0654	3.9214	2.5808	2.7111	3.381	2.9383	3.6128	0.3189	1.5892	1.4811	1.3566	5.6227	3.0265	4.2591	2.785	4.177	3.3056	4.6592	4.842	1.8219	6.2366	1.4109	0.0627	-0.2732	0.4229	3.8416	1.9282	5.2183	-0.1863	5.0624	0.0151	0.8454	2.4286	Survived
Survived	3.701	2.5582	0.2165	6.9255	0.593	5.587	2.8499	4.2986	3.6525	2.2332	1.2762	0.6192	-0.0573	3.7771	2.1266	3.1083	3.8093	3.1875	4.6865	0.5683	1.896	1.608	1.8465	4.7792	3.0747	3.6698	3.1895	4.0085	3.2208	5.9749	4.5277	3.0999	5.3007	1.7216	0.5259	0.1712	0.7103	3.6534	2.04	8.78	0.8789	4.9592	0.8657	2.3235	2.4988	Survived
Survived	5.6635	1.702	0.1112	7.4022	0.2288	6.2627	3.3624	4.2147	3.9831	1.9924	1.7059	0.5646	0.2007	3.1515	1.5556	3.1217	3.5615	2.9361	3.6442	0.3344	4.8711	2.4461	2.9534	2.9863	2.6286	4.6384	2.4706	4.221	3.0536	5.2468	4.0079	1.2627	7.0819	2.0884	0.1355	-0.4734	0.5276	2.5272	2.3017	4.2551	-0.1013	4.4268	0.885	2.5953	2.5181	Survived
Survived	5.496	2.9654	-0.1099	7.7584	0.4428	6.8538	3.284	4.2963	4.4175	1.2745	0.9392	0.561	1.9719	3.0752	2.2069	2.6604	3.4128	2.4779	3.0759	1.1723	4.1316	5.3153	6.3913	4.6571	3.3392	5.7964	3.1591	3.3428	2.4765	3.236	4.2262	3.5135	7.1612	2.6651	0.3248	0.6888	1.363	2.0448	1.7669	4.3725	-0.4092	4.2543	1.288	0.4753	3.1555	Survived
Survived	6.7184	2.6846	0.6963	6.4653	0.5765	6.2566	2.8947	4.5339	3.5315	2.1465	1.6097	1.1696	0.4706	3.3851	2.1974	2.9469	3.7081	3.9561	4.2276	0.6023	5.996	5.9913	2.9589	4.6512	2.866	4.6653	3.3774	4.5444	3.2591	3.6633	4.1763	1.4813	7.3554	1.487	0.1552	2.1176	-0.3095	2.8055	1.309	5.4756	-0.3191	3.9129	0.9972	1.4289	3.3078	Survived
Survived	3.6568	2.8747	0.6134	7.0325	1.6018	6.6898	5.2738	3.6447	5.2222	1.8914	1.3453	0.0638	0.0033	3.0967	3.0581	3.0406	3.475	3.1653	2.9954	0.6393	5.0329	6.8215	4.819	4.4901	3.3609	5.3885	3.3223	4.0986	2.5396	3.6775	4.894	1.0008	6.7326	2.4022	-0.1546	0.0768	0.6442	1.5135	1.477	5.2954	-0.7671	4.4623	0.9456	1.3189	3.362	Survived
Survived	1.8981	2.3676	0.7859	7.0562	1.0665	6.2109	3.0098	4.4113	4.453	2.5932	1.3676	1.8878	0.4276	2.5426	2.621	2.6425	3.5067	2.5485	3.1128	0.708	2.7801	2.6269	2.1829	5.5908	3.538	4.5793	2.9066	3.9732	3.1659	4.0888	4.3032	1.6359	7.0806	1.9583	0.2696	0.5582	0.0224	3.7465	2.1935	4.7352	-0.4194	4.4172	0.9493	1.5717	4.7016	Survived
Survived	5.2369	2.0595	0.6984	6.2326	-0.071	5.3912	2.5253	4.559	4.1912	1.4733	1.0882	0.6167	0.0011	3.5057	3.0133	2.8213	3.0229	3.5306	3.761	0.0687	1.2117	1.9223	2.5162	4.4236	2.7386	3.8122	3.24	4.2181	3.4348	4.2282	3.6107	1.5309	5.278	2.1096	-0.0932	1.497	0.3618	1.979	2.4472	3.8479	-0.4801	5.1541	0.2714	1.7827	1.815	Survived
Survived	5.0806	3.0931	1.5907	7.4896	0.9732	6.493	3.413	5.1699	5.3218	2.0345	1.5097	0.8503	0.1101	3.0009	3.7752	2.8462	5.2271	2.3225	2.942	0.8157	3.2349	3.1896	3.9719	4.0904	3.5803	7.1529	3.2607	4.3309	2.534	4.3419	4.9523	1.4603	6.5571	3.1442	0.1717	0.6896	1.7853	4.0749	1.7542	6.8792	0.2401	4.6134	0.3818	1.7438	3.2187	Survived
Survived	8.5036	3.4975	1.9183	7.1556	0.6561	6.0967	3.7096	3.6606	5.9869	1.7669	1.9072	-0.22	0.7397	2.5897	2.0319	2.7006	3.7538	2.9472	3.6069	1.3316	5.0559	4.7058	2.6382	6.1984	3.4496	5.6208	4.0025	4.1598	2.8691	4.0817	4.8988	3.6036	7.2458	2.4785	0.1276	-0.586	2.2646	1.8257	1.7351	4.8399	-0.8098	4.19	0.9361	1.7974	2.954	Survived
Survived	5.4924	2.1614	0.3604	6.1825	-0.1057	3.6696	0.4971	5.277	5.5097	1.7549	1.6703	1.509	0.0249	4.0877	2.162	3.0558	3.536	3.7537	3.3445	-0.3105	3.2	1.4082	2.471	4.6037	3.3352	2.9284	3.5709	4.7132	2.8521	5.1709	4.5178	-0.5948	6.0681	1.6058	0.0664	0.1297	0.5719	1.7007	2.3881	4.1382	0.8928	4.747	-0.1515	0.8881	2.2543	Survived
Survived	8.1738	5.0949	1.87	8.252	0.6288	6.7596	3.417	4.4386	5.9348	2.0266	1.4348	2.0202	0.2653	3.1439	3.537	2.9016	3.7473	3.5326	3.5124	1.5678	6.5533	3.4225	3.6904	0.0567	3.3123	4.9552	2.9178	3.5534	3.0504	4.1238	4.1779	1.8836	8.0835	2.4649	0.3187	-0.3632	1.3724	2.9981	1.8914	5.792	0.0174	4.4341	0.7849	1.9452	3.3568	Survived
Survived	2.8546	2.2367	0.8778	6.2668	1.2469	5.867	2.6918	5.2306	3.9634	2.4151	2.3691	1.3096	0.0992	3.4129	2.319	3.3065	4.1395	3.5545	3.7694	0.3635	4.7677	3.6792	2.1405	-0.3591	2.9827	4.611	3.0735	5.1286	3.876	4.8981	4.5796	2.8074	6.1206	2.2956	0.1708	1.0958	0.4743	2.8849	2.2589	5.4434	-0.1119	5.2508	-0.1914	1.3866	3.1588	Survived
Survived	3.6543	2.3568	-1.0206	7.5676	1.2492	6.3691	2.816	5.6914	6.6416	1.4753	1.3474	1.7016	-0.1926	3.0482	2.7477	2.9786	3.8559	3.541	3.7826	0.2194	3.1593	3.7102	5.8994	4.0777	2.9567	4.5758	0.528	4.3317	3.6919	4.2113	4.0604	0.9355	5.831	2.5791	0.2164	0.6385	1.2137	3.3798	1.8626	4.8064	-0.2674	4.7074	0.6151	0.536	2.7595	Survived
Survived	5.7625	2.0019	1.1688	7.7085	1.0521	6.0965	1.6305	4.4836	4.4274	3.1788	1.8062	0.9494	-0.2133	3.2967	2.0862	3.0856	3.6392	3.1136	3.36	0.3367	4.6403	2.2618	2.0267	5.111	2.8637	4.7115	2.9655	4.0023	3.7071	4.5735	3.6467	2.7361	6.4893	2.0618	0.231	-0.3577	0.729	2.5719	1.7178	4.6166	-0.1999	4.3857	-0.4482	1.2608	2.3088	Survived
Survived	5.0878	2.8403	1.2475	5.5088	1.8106	6.091	3.2866	4.6013	6.872	3.084	1.7097	2.7577	-0.0938	4.0681	2.5522	2.7499	4.6979	3.6343	4.1812	0.8968	3.3504	4.2736	2.8866	6.4969	4.9554	5.6858	3.7685	3.8603	3.0467	4.004	6.6183	2.1817	6.3126	2.7369	1.0581	2.8992	1.4856	3.2059	1.8095	7.2462	0.2041	4.6246	1.9863	1.5818	2.4643	Survived
Survived	4.4502	2.2345	0.0349	6.5427	1.3346	6.4274	2.2719	4.0482	3.1194	2.023	1.8443	0.6696	0.5223	2.6907	2.6321	2.3584	3.8654	3.1026	3.6612	0.612	4.9372	5.444	1.9263	-0.232	3.0381	4.8281	2.6839	4.4305	3.3237	4.3733	3.3466	1.4395	5.9062	2.6901	0.4168	0.6734	0.6593	3.452	1.6446	5.3121	0.059	4.3782	1.2216	1.9611	4.6349	Survived
Survived	2.8576	2.0597	0.4618	5.6734	0.4949	5.4763	1.8012	4.1729	4.2821	1.3341	1.3416	1.24	0.0141	2.4872	1.4754	2.5348	4.3246	3.581	3.6019	0.3253	5.5534	2.1069	1.2431	-0.1434	3.219	3.9878	2.5918	4.0019	2.952	4.8306	3.7455	2.8373	5.4606	2.3756	-0.0484	0.0572	-0.4699	2.285	2.0247	6.6081	0.1228	4.2052	0.4762	0.765	2.314	Survived
Survived	5.7579	1.8646	-0.0854	6.5144	0.4148	5.326	1.1722	4.8573	3.8971	1.2378	0.8808	0.9788	0.307	3.4028	1.2407	2.9434	3.842	3.304	4.177	0.3548	4.4647	5.0419	0.9174	4.1925	3.2313	3.8517	3.3611	4.3443	4.2106	5.2246	3.3582	1.4006	6.6847	1.3547	0.2805	0.5972	1.8226	3.535	2.3695	3.649	-0.0521	4.8801	0.9532	1.5352	1.5583	Survived
Survived	3.8527	3.1125	1.6585	8.6354	1.3476	6.4984	2.1938	5.1008	5.7179	2.4973	2.7541	0.7284	0.5683	3.8867	2.953	2.9811	4.1225	4.0809	4.4601	1.6177	5.774	5.9021	2.6178	5.0302	4.5971	5.8663	3.4259	4.1722	4.1255	4.4393	6.1328	1.7526	6.2434	2.8091	0.6007	0.2016	2.5157	3.8438	2.4758	7.2457	0.2113	4.2697	1.4177	1.4476	3.6275	Survived
Survived	4.0892	3.0112	1.6026	7.1412	1.9389	6.8288	2.0218	3.504	5.9172	3.9526	1.8674	0.0052	0.3599	3.5358	1.1817	2.1491	2.5238	2.5149	3.5	1.0742	5.5569	4.2513	2.8042	-0.7273	3.9155	5.5292	3.7731	3.6089	2.7553	2.9063	6.6414	5.5839	7.0336	2.5712	1.014	-0.4954	0.7463	2.3398	1.5435	5.6628	-0.1891	3.8668	1.6714	0.955	4.4148	Survived
Survived	7.127	3.005	1.4105	7.4788	0.3806	5.8517	2.2783	4.2271	5.8481	2.6174	1.7053	0.4636	0.3422	3.261	2.2936	2.897	3.1186	3.6413	3.7261	0.8524	4.1328	4.4699	2.7546	4.8035	3.3677	5.0154	2.444	4.2427	3.2061	4.8686	4.9622	4.5223	6.4273	2.2895	0.3182	1.0915	1.5122	2.3516	2.13	5.2647	-0.0339	4.8693	0.8517	1.7329	4.303	Survived
Survived	5.0037	2.7222	-1.1768	6.167	0.4748	5.2086	1.7807	4.1642	5.6117	1.8697	1.4912	0.6981	-0.0711	3.1347	1.7487	2.8816	3.1322	3.053	3.5201	0.5712	5.1847	3.3982	1.3583	4.1573	2.8242	4.4886	2.6018	4.2256	3.7615	4.1043	4.0885	0.7809	6.4707	1.446	0.345	-0.3124	0.9744	3.3925	2.1575	5.864	-0.271	4.7214	0.5656	3.5688	2.9479	Survived
Survived	4.5014	2.3931	0.8543	5.7329	0.4663	6.1381	1.6719	4.5888	5.508	1.8477	2.366	1.2795	0.0972	3.8944	1.9639	2.9728	2.7144	3.384	3.6374	0.2427	3.5256	1.321	2.8019	5.9114	3.6031	4.0779	2.4574	4.3027	3.3354	3.9595	3.9009	1.3478	5.3258	1.3886	0.5313	0.9653	1.3314	2.948	1.9416	5.145	0.2284	4.7637	0.0344	0.9787	2.262	Survived
Survived	2.9462	2.7905	0.4047	5.5917	0.6144	6.3011	3.4133	3.8292	4.2167	3.247	0.6559	0.8281	0.4763	2.4328	2.0803	2.2442	3.7423	2.7339	2.7496	0.4854	3.8041	4.3796	3.436	5.2007	2.8884	4.8795	2.6419	3.2396	2.6145	3.2129	4.3826	0.4274	6.5523	2.1482	0.1742	0.5686	0.7715	2.4328	1.7627	4.3298	-0.3936	3.9949	0.2587	0.8541	2.998	Survived
Survived	3.9471	2.8469	1.0656	6.0038	0.5579	6.8202	4.3923	4.7269	6.354	2.2476	2.064	0.7436	0.0701	3.0228	3.1496	3.0307	3.4308	3.3338	3.2284	1.0268	5.4597	3.1469	3.8036	4.5324	3.4964	5.1005	2.3291	3.8875	3.7144	4.5921	4.5819	0.6371	5.5891	2.2304	-0.2424	0.223	0.709	2.7115	1.87	5.1684	0.1786	3.9625	1.2532	0.0583	2.7707	Survived
Survived	4.9055	2.9901	1.0419	6.2415	1.3122	5.9015	1.845	3.9479	6.0169	3.4585	1.2383	0.4444	-0.0524	3.3156	2.1312	2.5015	3.9755	3.203	3.6464	0.1326	1.0967	3.66	2.4803	4.5598	4.074	5.0365	3.2077	3.5524	2.986	4.1567	5.0908	1.2602	6.1558	2.5125	0.4811	1.9335	1.1412	3.2036	1.8877	4.9444	-0.5772	4.3935	0.9463	1.8135	2.8522	Survived
Survived	4.1096	3.2765	1.7147	7.2065	1.2694	5.9276	2.2521	5.4838	4.9693	1.9557	1.9576	0.4634	-0.0118	3.2368	2.3333	3.265	4.0232	3.5543	4.3796	0.3997	3.5344	4.2594	2.751	6.6372	3.3394	5.2457	2.987	4.3407	3.3938	5.1499	5.4867	0.7622	6.8378	2.5137	0.605	0.5153	1.1134	3.2365	2.4323	5.5292	-0.1547	4.528	0.1983	1.6025	3.2271	Survived
Survived	5.6595	3.7929	1.2229	6.2397	1.7643	4.5584	1.942	4.4036	6.2022	2.7731	2.4906	0.8464	0.2333	2.2005	2.5099	2.7242	5.1295	3.0829	3.1677	0.8283	3.9779	5.7446	4.4553	5.6189	4.2182	6.915	4.3814	3.7828	2.333	4.0649	5.9979	1.6643	5.0644	2.8193	0.8647	0.759	0.9521	0.675	1.562	7.1586	-0.3847	4.6337	0.9189	1.869	3.5464	Survived
Survived	3.8106	1.6944	0.4995	6.982	0.5672	5.8117	2.0202	4.2072	4.643	2.1815	1.9708	2.3436	0.167	2.6742	2.7601	2.9095	3.2696	2.7777	2.9834	0.3361	3.6465	2.1839	2.5244	3.3391	3.2849	4.0987	2.9863	4.4147	3.5786	4.4511	3.969	1.1494	6.5198	1.7058	0.0842	-0.0588	0.8058	2.5107	1.854	4.0504	-0.0851	4.3751	0.8179	1.8268	3.2962	Survived
Survived	6.1652	1.9143	0.6329	6.3655	1.2296	5.6146	1.6725	4.7896	5.3735	1.4126	2.4089	1.2112	0.2329	4.4975	1.9234	2.619	3.7463	3.7777	4.7925	0.5048	2.3512	1.2196	2.9601	5.8558	3.9156	5.6883	3.0478	4.0683	2.9869	4.9468	4.5067	1.4442	5.7812	2.5955	0.1867	0.2058	0.0649	2.0156	1.9966	4.8769	0.536	4.5004	0.8158	1.6276	2.6067	Survived
Survived	4.7071	2.9234	0.8925	6.7344	0.9516	6.6045	2.2106	4.4113	5.8762	3.0903	1.4779	1.7385	0.0463	2.8225	2.4856	3.2564	3.9925	3.7893	4.0118	1.1161	3.3086	4.0147	3.5297	-0.1305	3.2402	5.3817	3.0806	4.3195	3.8317	4.6476	4.2859	1.4657	5.9733	2.5589	0.3826	0.6905	1.238	3.7878	2.4882	4.8317	-0.3995	4.45	1.1817	2.0225	2.8515	Survived
Survived	6.4447	5.2454	1.0038	7.3923	1.0594	6.7598	3.1396	4.6313	6.2387	2.7349	2.2043	1.7092	1.1489	3.0502	3.1175	3.0505	4.7041	2.3872	2.2328	0.4319	6.2333	4.6886	2.9754	6.027	3.9325	5.8975	4.492	3.9685	3.4973	4.4715	3.6457	3.2498	6.0011	2.5434	-0.0079	-0.3569	0.5037	0.3084	1.9077	7.5202	1.1391	4.5739	1.2754	1.1388	3.5999	Survived
Survived	5.2834	2.8994	0.8714	7.1129	0.8132	7.0022	3.4202	4.7525	5.8871	2.019	1.2547	0.3879	1.5098	3.4204	2.0244	2.6748	3.0262	3.0275	3.3183	0.8219	2.7221	5.3665	3.2441	5.7907	3.2984	5.9062	3.2341	3.8908	2.5546	3.6675	4.4511	1.2122	4.8574	2.2625	-0.0355	0.8004	0.9131	2.2751	2.152	3.9958	-0.464	4.4389	0.3893	1.5175	2.3936	Survived
Survived	4.5561	3.1009	0.656	10.3121	1.1078	7.2239	3.4095	4.0211	3.7163	4.2178	1.5132	0.3523	0.4526	2.3655	3.0673	2.5701	4.5929	2.7405	2.7732	1.4656	4.6973	6.2055	6.7208	6.1303	3.1243	5.8855	3.3847	3.9181	2.253	2.9944	3.6402	3.5639	8.7477	2.751	-0.1656	2.0194	1.3939	3.2523	2.1711	5.183	-0.3278	3.8698	0.9115	2.5845	4.6674	Survived
Survived	3.1237	3.0111	0.0332	6.851	0.9421	6.4674	2.6273	4.6808	4.3822	4.3526	1.1525	0.7344	1.1682	2.6606	2.7101	2.7892	3.9633	3.0039	3.7789	0.6887	2.786	2.9718	2.9495	-0.5468	3.2782	4.7213	3.0954	4.1554	3.2062	4.7531	5.3816	1.6359	6.394	1.8242	0.2377	0.3023	1.2349	3.3311	2.2395	5.3184	-0.0666	4.4229	0.4762	0.9635	2.8884	Survived
Survived	5.9362	3.4453	1.4371	7.427	0.3155	6.1461	1.0016	5.2859	4.6528	3.099	2.355	0.6427	0.2431	3.1129	1.6743	2.9505	4.0445	2.9694	3.5713	1.4365	4.4415	3.8886	2.138	3.4304	3.4884	5.6123	4.0267	4.4456	3.2595	4.14	4.3334	1.4281	8.0774	2.6573	0.2479	0.1612	1.2465	3.4478	2.4776	5.8847	-0.3024	5.0724	1.7401	2.548	3.049	Survived
Survived	4.5297	1.6794	0.8092	6.8485	0.1121	5.3004	1.2821	3.9108	4.3082	1.5565	1.4325	1.2633	0.1955	2.9649	1.2407	2.2494	2.6084	2.9605	3.2571	0.6474	2.6235	0.3942	1.5007	2.6418	2.5417	2.7971	1.9838	3.7592	2.9488	3.7249	2.3278	0.6159	5.8256	1.0842	0.0426	-0.4325	-0.1497	1.9998	1.8814	3.9371	-0.0845	4.4352	0.4694	0.6965	1.464	Survived
Survived	6.7301	2.6553	1.5638	7.0637	0.9913	6.0556	3.6768	5.0561	4.1083	2.3351	1.3234	1.0123	0.2275	3.4484	2.6497	3.2446	3.5906	4.1475	4.4754	1.1547	5.5605	4.2964	3.0753	5.0857	3.4527	5.0629	3.9209	4.7046	3.7993	4.7682	5.1512	2.1352	6.963	1.5999	0.4086	0.8807	2.2419	1.2781	2.7432	6.1842	-0.2595	5.5072	1.0861	2.3618	2.7219	Survived
Survived	5.5789	2.7439	0.8977	5.0843	0.9045	4.425	1.2975	3.4698	4.1227	1.6209	2.0722	0.1786	-0.0432	3.7072	2.2257	2.5081	2.6749	3.8484	3.7247	1.0224	2.0145	2.4429	4.8981	4.4493	2.6904	3.3385	2.1389	4.2916	2.7298	4.4551	4.3044	1.3057	5.5558	1.287	0.3355	0.2454	1.4312	2.051	1.2849	4.5065	-0.5143	4.0965	0.6557	0.2609	1.8697	Survived
Survived	3.5535	2.5038	0.1593	5.8607	0.8234	4.8919	1.0374	4.2017	5.4795	1.4483	1.1174	0.1366	-0.2221	3.9815	1.9018	2.7276	4.4771	3.1697	3.2248	-0.4941	0.5595	1.4306	2.8767	6.4218	3.7106	5.2137	3.5343	3.822	2.3782	3.5214	5.3913	1.3821	6.7475	2.0255	0.0685	0.6587	0.4886	2.615	1.2991	4.762	0.7713	4.0448	0.4443	1.5973	2.6586	Survived
Survived	6.3267	2.5427	1.4419	5.0151	0.9504	4.0692	2.8317	5.0058	4.4344	2.7007	1.9982	1.2379	2.1661	3.4804	1.5044	2.7134	4.2587	3.3605	3.1644	0.4977	2.3745	2.8742	2.5684	-0.3689	2.8639	5.0193	1.3917	3.9174	2.8344	4.1222	4.3202	1.5721	6.6788	2.5103	0.2775	-0.5282	1.9997	1.0766	2.2809	5.9568	-0.4899	4.6502	1.1519	1.1922	2.4527	Survived
Survived	5.5314	2.3191	0.6172	5.0497	0.3157	5.5323	3.8244	5.0738	4.4818	1.376	1.6607	0.7281	0.3266	4.1019	2.741	3.4136	3.6672	3.4318	5.0895	0.0089	2.456	0.835	1.4502	3.1482	2.9912	3.3749	3.3118	4.7835	3.9483	6.4697	4.8138	1.004	5.3907	2.0132	-0.0691	0.5453	0.643	2.0485	2.0735	8.0015	-0.0328	5.7015	0.2054	2.2625	3.0388	Survived
Survived	4.6543	2.2657	-0.0441	6.4982	0.629	5.4771	1.7987	4.0126	5.7186	1.6715	2.325	0.0176	0.1646	3.9355	1.5896	2.7868	3.7361	3.7157	3.5335	0.5203	2.2027	3.7037	2.7342	-0.6269	3.9155	5.8628	3.173	4.0195	2.9536	3.7205	4.9818	3.9391	6.0282	3.4311	0.6256	1.0505	0.8575	2.0008	2.1662	4.8024	-0.3368	4.2612	0.0762	0.5906	2.7943	Survived
Survived	5.1077	3.3057	0.624	6.4861	0.8203	5.3262	2.3353	4.1875	5.3569	2.3833	1.5632	0.6252	0.1146	3.1233	2.3883	2.7507	3.5979	3.0069	3.0253	0.5588	3.5559	3.8091	1.9526	5.6574	2.6543	5.3889	3.5883	3.8249	2.9289	3.8217	4.0118	2.5746	5.1507	2.1867	0.2406	0.6788	0.7903	2.6286	1.9318	4.723	-0.0499	3.7795	0.601	0.8787	3.1676	Survived
Survived	6.1759	2.8373	0.4896	7.1118	0.6104	6.068	3.0937	4.4059	4.0827	2.7047	1.6936	0.7587	0.833	3.127	1.824	2.7847	3.2626	2.9096	3.9193	0.9435	3.7748	3.7605	2.4838	5.6301	3.4933	4.715	3.1928	3.3861	3.2783	4.5211	4.5868	2.9567	6.1976	1.8413	-0.0849	0.6618	1.3691	4.0658	1.5843	4.4324	0.1045	4.325	0.4789	1.4377	2.5375	Survived
Survived	4.3377	1.951	0.5397	5.8669	1.1454	4.0018	1.503	4.6974	5.2375	3.1878	2.2001	1.8804	0.2691	3.2042	1.7145	2.7774	4.08	2.4882	3.4792	0.5138	1.3514	1.7981	2.7645	5.3495	3.0422	4.2161	2.4098	3.8297	2.1976	4.6255	4.566	2.9888	5.6947	1.7235	-0.1591	2.4786	1.118	1.1	1.7	3.9702	-0.1518	4.4711	1.2241	1.2864	1.9568	Survived
Survived	6.6924	2.3337	-0.2929	5.331	0.6809	6.557	3.1254	5.1625	4.729	2.3466	2.4667	1.6148	0.2052	3.1516	3.0602	3.1039	3.2536	3.8501	3.4778	0.5657	3.8178	1.3328	1.7473	5.5931	3.2351	3.6596	3.2966	4.814	4.6042	5.5285	3.214	4.1086	5.8353	1.865	0.0097	1.317	0.3005	3.9135	2.4265	4.1439	0.0165	4.9141	-0.0356	1.7343	2.474	Survived
Survived	7.0964	2.8778	-0.3582	4.1878	0.6118	4.9177	2.9426	4.4669	3.901	1.1397	1.7074	0.1354	0.0369	3.7953	1.0899	2.7943	3.0004	3.4076	3.3495	0.7237	3.338	1.5474	1.4031	5.0807	2.434	2.9994	2.7697	4.2719	3.7661	4.2368	3.7957	0.6603	5.1933	1.6352	-0.1738	-0.1958	2.469	1.6876	1.723	5.4298	-0.3855	4.487	1.0313	1.053	2.1496	Survived
Survived	6.6809	2.6564	-0.1852	6.0466	0.3596	6.1648	2.7019	4.5387	4.7159	2.6816	1.6046	0.958	0.2434	2.9364	2.4703	2.9588	3.8385	3.339	3.5109	0.7578	4.7547	4.6799	2.7329	5.2507	3.1947	4.6068	2.2113	4.435	3.4382	4.6375	3.6393	3.1944	7.4505	1.7297	0.0753	0.0119	2.1074	3.059	2.0913	6.253	-0.2792	4.469	0.552	1.6481	2.3999	Survived
Survived	5.9482	2.5026	-0.3642	6.6032	0.2686	6.4196	2.6706	4.2534	4.428	2.2268	1.8729	0.6485	-0.0481	2.482	2.607	2.7322	3.7384	3.0638	3.1203	1.0007	6.7021	3.2363	2.9979	4.6048	3.0216	5.183	3.3894	3.3069	2.9936	4.0438	4.4942	1.4854	6.0282	2.067	0.0486	-0.0299	0.4096	1.765	1.8997	5.8	-0.3271	4.6367	0.7778	1.9611	2.3191	Survived
Survived	6.5542	2.3113	-0.0574	4.717	1.1677	5.1594	1.0804	4.9832	4.7929	2.4957	2.8973	0.9839	0.1009	4.0668	1.4337	2.5718	3.2371	3.6758	4.134	0.7166	1.8168	4.177	1.7709	4.3721	3.5998	3.9074	3.5486	4.7766	2.9744	4.6653	4.4676	3.2849	5.2733	2.0416	0.2646	0.045	0.6952	0.792	2.5093	5.42	0.1181	4.17	0.61	2.2091	3.5973	Survived
Survived	6.1932	3.4388	0.7593	6.2887	0.3554	6.3994	3.5445	4.9386	5.6394	2.2705	1.1043	1.1814	0.2637	2.6518	2.5294	2.9097	3.9294	2.7535	3.1215	0.6576	6.3271	5.1341	2.7079	6.2538	3.0732	5.2876	3.6016	3.8074	3.3911	4.0881	4.4581	1.0388	7.4719	2.3859	0.1929	0.1127	0.8141	2.7224	1.8505	5.3546	-0.1666	4.6087	0.2849	1.0682	3.8019	Survived
Survived	3.3104	2.3721	0.7266	5.8746	0.2868	5.8139	3.1523	4.2667	5.1942	0.9897	0.3998	1.1602	0.6502	3.0013	2.0533	2.5949	2.9299	3.1244	3.3102	0.0297	3.475	1.808	2.3035	5.358	3.2127	4.1353	3.2277	4.1802	2.3565	3.7814	4.6952	3.755	5.3225	2.1213	-0.1138	-0.2115	0.0944	2.1756	1.4886	4.5213	-0.2527	4.6294	0.4408	0.4196	4.7977	Survived
Survived	3.5404	2.3165	1.178	7.1074	1.286	6.4082	2.3	4.7465	4.5097	0.9479	1.4613	-0.257	0.2335	3.5138	2.3171	2.852	3.3625	3.8176	3.9332	0.4558	3.0377	2.4621	2.7542	4.9353	3.2135	4.5727	3.1812	4.6016	3.1238	4.7866	4.3839	1.4911	5.6314	1.6858	0.1079	1.5665	0.2996	2.7849	1.6806	5.1549	-0.2739	4.6425	-0.2649	1.6459	3.2752	Survived
Survived	4.0097	2.2081	1.0562	5.5185	0.6955	5.9325	2.3879	4.3302	6.1673	2.603	0.7992	0.838	0.2081	3.822	1.9677	2.9352	3.3238	3.4257	3.4321	0.3616	1.717	2.1462	1.7141	5.0946	2.881	3.971	0.8441	4.1026	3.3166	4.0266	3.8875	1.6994	4.7394	1.7936	0.1083	-0.078	0.3493	2.0097	1.7879	4.9344	0.2121	4.4031	0.4892	0.7499	2.4888	Survived
Survived	5.9946	3.8496	1.3415	5.7307	1.3835	5.1649	1.9907	3.8229	6.015	2.5643	0.473	-0.0462	0.0653	3.0532	1.8401	2.7159	4.2334	3.5545	3.4581	1.3474	2.54	5.5018	2.8542	5.1828	3.2028	5.2826	4.1469	3.6899	2.1832	4.336	6.2855	3.8379	5.5289	1.7167	0.7193	1.78	2.6339	1.1134	1.7712	5.3893	-0.219	4.1421	1.923	1.7746	4.7809	Survived
Survived	6.5499	3.0617	0.9415	8.3074	0.78	7.1117	3.7225	5.6657	4.4381	2.181	2.5652	0.2056	-0.0144	3.1366	3.3071	2.9738	4.4005	3.1718	2.4946	1.505	2.3474	3.4206	2.0227	0.834	3.5005	5.0268	3.1208	4.3186	2.6716	3.9736	3.7854	1.2319	7.3784	3.1862	0.4693	0.1722	3.2038	4.6317	2.0035	5.5189	-0.5661	4.9511	1.2379	2.8355	4.2096	Survived
Survived	4.8905	2.8691	1.4758	6.771	0.7605	6.1949	3.0863	4.5806	4.711	2.5797	0.8319	1.8369	5.2114	2.7446	2.684	2.6724	4.0163	2.7479	3.194	1.1193	4.5568	4.5129	5.5017	6.5202	3.7289	5.1066	2.7182	3.7021	2.557	3.733	5.3325	3.5335	6.3	1.8751	0.2349	0.7036	1.5957	3.7803	1.7203	5.1528	0.1128	4.4352	0.269	0.9457	6.6833	Survived
Survived	4.0249	2.9046	1.6423	4.7016	1.6173	6.5754	3.956	5.1001	5.6261	2.3431	2.5266	0.7983	0.1613	4.1396	2.0883	3.0443	3.7413	3.7805	3.7238	0.646	2.2532	1.7063	3.1811	5.4117	3.7769	4.237	3.5631	4.3309	2.6447	5.272	4.653	0.662	4.8264	2.3423	0.2066	-0.0154	0.7355	3.5745	2.5271	4.8175	0.2933	5.0554	0.7683	1.7593	2.7952	Survived
Survived	5.8864	3.1384	0.2626	8.5918	0.8556	5.8969	1.6601	4.4165	6.2443	2.0457	1.449	-0.1639	0.0628	2.8381	2.652	2.5745	3.9889	3.2022	3.7028	0.6371	5.6667	5.9829	1.8105	5.7131	3.3452	5.8311	3.9634	3.9495	3.6188	2.7939	4.5455	1.6633	5.8083	2.5212	0.3112	-0.4935	0.7079	1.3806	2.2581	5.1448	-0.3137	4.3335	1.0537	1.3481	4.509	Survived
Survived	6.1246	3.5803	0.6857	4.5002	0.9388	5.8155	4.5769	4.4215	5.3218	2.8775	2.0701	1.3634	0.088	3.6877	1.8612	2.9576	3.3635	3.5714	3.8291	0.0724	2.1535	3.7882	3.0715	6.2272	3.5702	4.8509	4.4863	4.1331	3.5531	5.0608	4.8468	1.275	5.0212	2.5661	0.2452	-0.0545	-0.2909	4.4516	1.3754	4.6572	0.4261	4.1613	0.832	0.4982	3.0629	Survived
Survived	4.3272	1.953	0.6218	5.6878	1.1935	6.365	2.9531	4.713	4.3728	1.5265	2.341	2.3586	0.4641	3.1498	2.9939	3.0141	4.7099	3.7011	3.6177	0.7221	2.5022	4.4281	2.1187	5.1514	3.626	4.7671	3.6382	4.1715	3.1623	4.8739	5.232	0.9084	5.9371	2.6631	0.1595	1.1463	1.021	3.9752	2.2275	5.3067	0.2011	4.4416	0.5171	1.0979	3.5776	Survived
Survived	5.7182	1.858	0.9377	6.8731	0.3085	4.8354	2.4535	5.2235	4.1459	2.8562	2.1967	2.2365	0.3543	2.9749	2.1117	2.8411	3.9096	3.2433	3.9091	0.7337	2.7834	2.4397	2.7243	4.8518	2.6334	3.4965	2.7688	4.4655	3.9253	4.9361	4.1124	1.0018	6.2232	1.4977	0.079	1.9833	1.9183	2.7527	1.8899	4.6499	0.128	5.0454	0.5227	2.1112	3.1495	Survived
Survived	7.5972	3.6093	0.0738	6.8294	0.314	3.6005	0.8724	4.6173	4.5066	2.5584	3.0948	0.4482	0.1047	4.1776	1.4139	2.8979	3.5743	4.1141	4.2347	0.6364	2.7175	3.3506	2.8364	6.4739	3.1432	4.5396	3.5412	4.2656	2.911	4.5161	4.5528	3.7511	5.7721	2.3501	0.4344	1.16	1.2732	0.0013	2.1094	5.7976	0.7484	5.0241	0.7194	1.4903	2.0428	Survived
Survived	5.315	3.0392	0.9808	6.3661	1.1454	6.3555	3.422	3.7722	4.6255	2.5792	0.7831	0.5381	0.4235	3.091	2.3008	2.9522	3.5464	3.5263	3.6445	0.7228	5.4034	3.259	2.7647	6.1257	3.3438	5.4226	3.2509	3.8312	2.0489	4.6234	5.6391	1.2495	6.5629	2.0111	0.3105	0.7272	0.9511	2.2903	2.7326	5.2697	-0.4937	4.3768	0.9215	1.6049	2.0365	Survived
Survived	4.3196	2.2743	-0.5782	6.4293	0.3406	6.2416	1.9577	4.8109	4.3414	1.4298	0.5458	1.1387	0.4284	2.0271	2.416	2.7283	3.0708	3.4898	3.5	0.4472	5.7252	3.3554	2.2849	4.3062	2.8952	4.4075	1.7283	4.1925	3.3664	4.0587	4.0713	1.2916	5.8194	2.2345	-0.0399	0.6768	1.2561	3.6571	1.6695	4.0102	-0.2303	4.2238	0.8373	0.8717	5.6405	Survived
Survived	4.4927	4.939	0.7706	7.1806	2.8721	7.0928	2.6546	5.6568	5.7732	4.0365	2.1716	0.6981	0.0685	3.7265	2.9214	3.1981	4.75	4.1064	4.545	0.3154	7.2614	6.4276	3.8237	6.9501	4.4886	5.4494	5.2588	5.1857	3.7563	5.3585	6.5119	3.2743	6.777	3.0158	0.9102	1.9711	1.1343	2.5889	3.9708	7.0932	0.834	5.0898	0.9359	2.5119	5.9791	Survived
Survived	5.1173	2.2494	0.934	6.0059	0.7317	5.0307	2.5871	4.4115	5.2475	1.9637	1.7529	1.2576	0.2095	6.2328	2.4354	2.9205	4.3642	3.9798	3.7278	1.0038	4.1263	3.1078	3.6052	-1.1108	3.9802	4.7296	3.1082	3.728	3.7214	5.4975	4.6107	1.7818	5.5072	2.0504	0.1961	0.4826	1.2111	2.9113	2.0594	4.6726	0.1234	4.7473	0.346	1.9203	2.0974	Survived
Survived	7.6644	2.3665	0.7667	8.0209	0.9552	5.8117	2.1231	4.1854	6.2593	2.6433	2.5075	0.667	0.1182	2.5015	1.9547	2.822	3.4465	2.6707	3.3019	1.6494	4.4371	4.3961	2.5545	6.3381	3.1342	4.8097	2.8146	4.1679	2.5037	3.3683	4.1101	1.0371	7.8829	2.0276	-0.0882	0.063	3.3828	1.523	1.3964	5.9614	-0.3125	4.5221	1.6589	1.3915	4.1875	Survived
Survived	5.0532	1.7794	0.7019	5.5507	0.4391	4.451	1.5834	4.3557	4.2733	2.5377	1.5303	1.837	0.009	3.6076	1.4459	2.7916	3.1361	3.2509	3.8675	0.2968	-0.3269	0.7827	3.1921	0.2304	3.0889	3.2459	2.4945	4.4331	3.4354	4.6472	3.3588	3.2128	5.8043	1.6892	0.0187	0.7727	1.7097	2.1782	2.1964	3.9142	-0.0757	4.8153	-0.1674	1.1604	2.3361	Survived
Survived	5.997	2.5756	0.3776	5.9249	1.4438	5.8547	1.7632	4.5541	5.707	1.867	1.4825	0.5015	0.1902	3.4691	1.8311	2.8082	4.2756	3.2104	3.5186	0.1422	3.8109	2.7596	2.7467	6.9122	3.8707	4.847	3.3596	4.3758	2.5936	4.4123	5.4239	1.1033	5.1195	2.3086	-0.2688	0.2618	0.1409	0.8304	1.7453	5.473	0.3482	4.3791	0.6753	1.0707	1.8016	Survived
Survived	6.4058	2.7064	0.2141	6.4013	1.2142	4.929	1.6614	4.2285	4.5632	1.4496	1.7578	1.3783	0.2016	3.4793	1.4041	2.515	4.3895	3.3955	3.6975	0.6523	2.4578	3.8093	1.5929	5.178	3.3265	4.5488	3.5577	3.9657	2.6916	4.1512	4.3438	2.7565	5.7927	2.1601	0.3614	0.6699	2.3822	0.8604	1.5692	5.7524	0.6163	3.9521	0.4381	1.1547	2.8289	Survived
Survived	3.9716	1.922	0.6241	2.6106	0.7664	3.852	2.8656	5.0724	4.6715	1.4609	2.6747	1.25	0.2755	3.781	1.3665	2.9325	3.8873	3.0976	2.9588	0.3545	-0.1049	1.3763	2.6124	4.8911	3.1929	2.6327	3.4139	4.2172	2.6836	4.8083	4.2031	1.0981	3.7113	1.706	0.2449	0.3448	1.099	0.6194	3.0484	4.6727	0.763	4.8538	0.6192	1.6866	2.3976	Survived
