# Supplementary material for: Machine Learning Assisted Prediction of Prognostic Biomarkers Associated With COVID-19, Using Clinical and Proteomics Data
Source: Front Genet. 2021 May 20;12:636441. doi: 10.3389/fgene.2021.636441 (PMC8175075; doi:10.3389/fgene.2021.636441)
Supplement: Supplementary Table 4 — Drug–target interactions retrieved from TTD. [file Table_4.xlsx]

## Sheet: Table_S4
Table S4. Drug-target interactions retrieved from TTD.
Target	Drug
T00033	D08EIK
T11309	D0XM4G
T11309	D06WUK
T11309	D09LKU
T11309	D04MYO
T11309	D0V9ND
T11309	D0X4SI
T14825	D08NYL
T16538	D01DBB
T19160	D0LB0X
T19160	D0O6SI
T19160	D02AYI
T19160	D0W7LK
T19160	D02UVH
T19160	D0T3CM
T19160	D02IVU
T19160	D0B9VV
T19160	D03BAB
T19160	D0J2EE
T19160	D0U9HN
T19160	D03AHJ
T19160	D0N0UC
T19160	D04TKG
T19160	D06YGT
T19160	D0Y0OA
T22658	D0R1QE
T22658	D0BF9K
T22658	D0W4HA
T22658	D0ZL4F
T22658	D05EMX
T22658	D0Q8ZV
T22658	D08GOT
T22658	D0T8RL
T22658	D0I8YN
T24836	D0Z5SM
T24836	D05BII
T24836	D0UT7F
T24836	D0F8RK
T24836	D0V7TH
T24836	D0MQ6K
T24836	D00KJP
T41560	D09BZS
T41560	D06VFF
T41560	D0FV3K
T41560	D0M8YM
T43332	D0C9IW
T43332	D09SHH
T43332	D00VMA
T43332	D0C0CE
T43332	D0HZ2A
T43332	D0R4YQ
T43332	D05GPB
T43332	D00EYC
T43332	D0J3YX
T43332	D0K3LX
T43332	D0CT8A
T43332	D02XPB
T43332	D01NCC
T43332	D0G6XS
T43332	D02PKV
T43332	D0R9UQ
T43332	D0O9RV
T46245	D0UD4Y
T46245	D00JHN
T47864	D08IRG
T59328	D06WRJ
T59328	D0RT2C
T59328	D09BKY
T59328	D0M4AV
T59328	D0FJ1W
T59328	D0K7FY
T59328	D0Q9CY
T59328	D05FRP
T59328	D0R4PW
T59328	D0F3KC
T59328	D00NYJ
T59328	D06XIT
T59328	D0P9RG
T59328	D02BYZ
T59328	D0U4FF
T59328	D0R6UV
T59328	D0K9MC
T59328	D0YB3W
T59328	D0C3LL
T59328	D00YER
T59328	D0BZ7V
T59328	D09BZJ
T59328	D03UKJ
T59328	D0S3PO
T59328	D0CR8H
T59328	D0T5JS
T59328	D0P6DJ
T59328	D04DHZ
T59328	D0G1ZU
T59328	D0S8BG
T59328	D05ETC
T59328	D0FF2G
T59328	D0B4OK
T59328	D0V4XY
T59328	D05LMC
T59328	D0T0SE
T59328	D0JW2O
T59328	D0X7BN
T59328	D04OLK
T59328	D00RMC
T59328	D08JAN
T59328	D0Z4RC
T59328	D0A6CC
T59328	D0I7ZH
T59328	D0E7RC
T59328	D04HSH
T59328	D0U3XL
T59328	D01IJM
T59328	D01NAP
T59328	D0N3PC
T59328	D0JS0W
T59328	D0FN4T
T59328	D0V3XO
T59328	D00KML
T59328	D0Z2PC
T59328	D0V2FZ
T59328	D0TI4U
T59328	D0Y1YX
T59328	D03QTP
T59328	D0HO1S
T59328	D02GFZ
T59328	D0Y2AM
T59328	D02ZRO
T59328	D06UEK
T59328	D0KN1L
T59328	D0W6CE
T59328	D02RIG
T59328	D07IHD
T59328	D00VZA
T59328	D01NTW
T59328	D0O9UR
T59328	D0C9KC
T59328	D0EK0G
T59328	D06AOY
T59328	D00NYT
T59328	D0C3WY
T59328	D0B8DE
T59328	D0K2YY
T59328	D0L3SN
T59328	D0W1BE
T59328	D03HLH
T59328	D05QMN
T59328	D0J9WO
T59328	D0G4HR
T59328	D0I7RA
T59328	D0X4OU
T59328	D0W2PQ
T59328	D0S9QP
T59328	D0EH6L
T59328	D03WEN
T59328	D03CVQ
T59328	D04LXG
T59328	D01WXV
T59328	D0P2GE
T59328	D00WZG
T59328	D0K2VO
T59328	D0DF3Z
T59328	D0J5SK
T59328	D02FGG
T59328	D02KVB
T59328	D0H3UI
T59328	D0Q3GG
T59328	D0NH7M
T59328	D0C5WE
T59328	D0T7OS
T59328	D0R2RV
T59328	D09RXX
T59328	D0GB7F
T59328	D0G9KD
T59328	D01WDI
T59328	D04GCH
T59328	D0U6WB
T59328	D00TZD
T59328	D0ZT9D
T59328	D0K3FG
T59328	D03BJB
T59328	D05MEY
T59328	D0D0GS
T59328	D0D0YK
T59328	D05FFT
T59328	D0D5EW
T59328	D01SQP
T59328	D04HGN
T59328	D07CZM
T59328	D0EP1G
T59328	D03ZIW
T59328	D09KWS
T59328	D0AC7C
T59328	D03MTY
T59328	D0D9TU
T59328	D0V0JV
T59328	D0WD8R
T59328	D0P0JW
T59328	D08RXW
T59328	D0N8TQ
T59328	D01WYI
T59328	D0F6FZ
T59328	D0B4PH
T59328	D0HM5W
T59328	D0K7GD
T59328	D05ARF
T59328	D00TJF
T59328	D0X4UE
T59328	D0Y6MD
T59328	D0CY9O
T59328	D06QEQ
T59328	D0P3JW
T59328	D0GW4Q
T59328	D03ATU
T59328	D01VFR
T59328	D02GCE
T59328	D0J2CP
T59328	D06BJG
T59328	D07UYV
T59328	D03EHM
T59328	D0A0JL
T59328	D0AH2V
T59328	D09XIL
T59328	D0Y1LD
T59328	D02BXP
T59328	D0Q8GX
T59328	D0H3FX
T59328	D0J3EA
T59328	D0ZH1U
T59328	D0E5IP
T78381	D0D1XW
T78381	D0T6IN
T87350	D04BVN
T87350	D01GSE
T87350	D0A6WA
T87350	D0W0GE
T64969	D08RJY
T64969	D0Q4EJ
T64969	D0LU4N
T64969	D09OSC
T64969	D03CMZ
T64969	D01LWE
T64969	D0PT2M
T64969	D0ZQ6N
T64969	D0B5PV
T80024	D0T5QC
T87350	D04BVN
T80975	D01ZRI
T80975	D0IQ6P
T80975	D0R0FO
T80975	D0F0ZY
T80975	D09HVD
T80975	D09GDD
T80975	D01PZD
T80975	D0W5HK
T80975	D0R0MW
T80975	D0G6QF
T80975	D0SZ6E
T80975	D0HS5V
T80975	D09VMI
T80975	D02WVT
T80975	D03JTG
T80975	D0Q9CY
T80975	D0A1AQ
T80975	D0W7JZ
T80975	D0HN7I
T80975	D07NOI
T80975	D0R6UV
T80975	D00YPR
T80975	D0ZN1R
T80975	D0Z6MT
T80975	D03AND
T80975	D0P6DJ
T80975	D0D1GF
T80975	D0U6BQ
T80975	D0Q0HZ
T80975	D00DRL
T80975	D04NOE
T80975	D0FA6S
T80975	D0FD6D
T80975	D0CY1B
T80975	D09ETH
T80975	D07HRU
T80975	D0N8RV
T80975	D0GM6E
T80975	D0ZI5A
T80975	D0D7BX
T80975	D05PWX
T80975	D0T2ER
T80975	D07PNT
T80975	D01AXK
T80975	D08XAY
T80975	D0AK1F
T80975	D0JU8E
T80975	D0G1YI
T80975	D06BTN
T80975	D06HEO
T80975	D05PRG
T80975	D0DV4X
T80975	D08OXH
T80975	D00DQX
T80975	D09DJU
T80975	D0E8VF
T80975	D06GBK
T80975	D0H4GI
T80975	D06GJO
T80975	D0A9ZQ
T80975	D07AIB
T80975	D0D3YL
T80975	D0V9DQ
T80975	D0XC6G
T80975	D03HQK
T80975	D0E9DI
T80975	D0J3OZ
T80975	D01LEV
T80975	D0M9OF
T80975	D00YWZ
T80975	D0EK0G
T80975	D0J2XD
T80975	D0UX3T
T80975	D00NYT
T80975	D0C3WY
T80975	D0YN1E
T80975	D07QMC
T80975	D0F0AU
T80975	D09TQP
T80975	D0Y9GK
T80975	D09AKX
T80975	D08JSJ
T80975	D09LEK
T80975	D0D3QA
T80975	D03HTT
T80975	D0KH5T
T80975	D0UZ5W
T80975	D0V4BR
T80975	D05THI
T80975	D09MSA
T80975	D0C6OD
T80975	D06BVH
T80975	D0U3ZP
T80975	D00MCJ
T80975	D09HXU
T80975	D04RQU
T80975	D0EE6A
T80975	D07SRX
T80975	D0AK4H
T80975	D0N7AJ
T80975	D05GMB
T80975	D0M4SY
T80975	D0Z7TM
T80975	D0RG0Z
T80975	D0IX7Y
T80975	D0C6KI
T80975	D09QBA
T80975	D0R3IK
T80975	D0ST4P
T80975	D0Z8TR
T80975	D0A9ZP
T80975	D00GVV
T80975	D02AOT
T80975	D0Q4EQ
T80975	D02RWK
T80975	D08BJR
T80975	D0E3HC
T80975	D0L3JR
T80975	D07XBW
T80975	D0M2QA
T80975	D0BM4F
T80975	D0F5JZ
T80975	D0C2GE
T80975	D0PP6Y
T80975	D03EHM
T80975	D09LKM
T80975	D07OIZ
T80975	D09XIL
T80975	D09LPL
T80975	D0H1OK
T80975	D09LOZ
T80975	D07OSK
T87749	D0T6EE
T87749	D00UFZ
T87749	D0OK1N
T87749	D00TUR
T87749	D05KKP
T87749	D09GIA
T87749	D0C6IQ
